# Supplementary material for: Sex difference in the discordance between Abbott Architect and EuroImmun serological assays
Source: PeerJ. 2023 Jul 17;11:e15247. doi: 10.7717/peerj.15247 (PMC10358334; doi:10.7717/peerj.15247)
Supplement: Supplemental Information 1 [file peerj-11-15247-s001.csv]

pcr_results	prev_pos	exposure	anosmia_ageusia	Diabetes	Hypertension	EuroImmun_iv	Abbott_iv	pcr_pos	Eu11	Ab14	agree	TP	Sex	Age	Race	Ethnicity	Cardiovascular Disease	Immunosuppressive Therapy	Autoimmune Disease	Concordance	At1
Not Detected	No	No	No	No	No	0.1	0.1	0	0	0	Negative Concordance	Low Prevalence Subgroup	Female	51	White	Non-Hispanic	No	No	No	Negative Concordance	Negative
Not Detected	No	No	No	No	Yes	0.1	0	0	0	0	Negative Concordance	Low Prevalence Subgroup	Male	47	White	Non-Hispanic	No	No	No	Negative Concordance	Negative
Not Detected	No	No	No	No	No	0.3	0.1	0	0	0	Negative Concordance	Low Prevalence Subgroup	Female	27	White	Non-Hispanic	No	No	No	Negative Concordance	Negative
Not Detected	No	No	No	No	No	1	0	0	0	0	Negative Concordance	Low Prevalence Subgroup	Male	28	White	Non-Hispanic	No	No	No	Negative Concordance	Negative
Not Detected	No	No	No	No	No	0.1	0	0	0	0	Negative Concordance	Low Prevalence Subgroup	Female	84	White	Non-Hispanic	No	No	No	Negative Concordance	Negative
Not Detected	No	No	No	No	No	0.1	0	0	0	0	Negative Concordance	Low Prevalence Subgroup	Male	34	White	Non-Hispanic	No	No	No	Negative Concordance	Negative
Not Detected	No	No	No	No	No	0.3	0	0	0	0	Negative Concordance	Low Prevalence Subgroup	Female	31	White	Non-Hispanic	No	No	No	Negative Concordance	Negative
Not Detected	No	No	No	No	No	0.1	0	0	0	0	Negative Concordance	Low Prevalence Subgroup	Male	59	White	Non-Hispanic	No	No	No	Negative Concordance	Negative
Not Detected	No	No	No	No	Yes	0.2	0	0	0	0	Negative Concordance	Low Prevalence Subgroup	Female	61	White	Non-Hispanic	No	No	No	Negative Concordance	Negative
	No	No	No	No	No	0.1	0	0	0	0	Negative Concordance	Low Prevalence Subgroup	Female	42	White	Non-Hispanic	No	No	No	Negative Concordance	Negative
	No	No	No	No	No	0.8	0.2	0	0	0	Negative Concordance	Low Prevalence Subgroup	Male	42	White	Non-Hispanic	No	No	No	Negative Concordance	Negative
Not Detected	No	No	No	No	No	0.3	0.1	0	0	0	Negative Concordance	Low Prevalence Subgroup	Male	21	White	Non-Hispanic	No	No	No	Negative Concordance	Negative
Not Detected	No	No	No	No	No	0.1	0.2	0	0	0	Negative Concordance	Low Prevalence Subgroup	Female	19	White	Non-Hispanic	No	No	No	Negative Concordance	Negative
Not Detected	No	No	No	No	No	0.3	0.1	0	0	0	Negative Concordance	Low Prevalence Subgroup	Female	44	White	Non-Hispanic	No	No	No	Negative Concordance	Negative
Not Detected	No	No	No	No	No	0.2	0	0	0	0	Negative Concordance	Low Prevalence Subgroup	Female	68	White	Non-Hispanic	No	No	Yes	Negative Concordance	Negative
Not Detected	No	No	No	No	Yes	0.1	0	0	0	0	Negative Concordance	Low Prevalence Subgroup	Male	71	White	Non-Hispanic	Yes	No	No	Negative Concordance	Negative
Not Detected	No	Yes	No	No	No	0.2	0	0	0	0	Negative Concordance	High Prevalence Subgroup	Male	42	White	Non-Hispanic	No	No	No	Negative Concordance	Negative
Not Detected	No	No	No	No	No	0.1	0	0	0	0	Negative Concordance	Low Prevalence Subgroup	Female	41	White	Non-Hispanic	No	No	No	Negative Concordance	Negative
Not Detected	No	No	No	No	No	0.2	0.1	0	0	0	Negative Concordance	Low Prevalence Subgroup	Male	25	White	Non-Hispanic	No	No	No	Negative Concordance	Negative
Not Detected	No	No	No	No	No	0.1	0	0	0	0	Negative Concordance	Low Prevalence Subgroup	Female	25	White	Non-Hispanic	No	No	No	Negative Concordance	Negative
Not Detected	No	Yes	No	No	No	0.1	0	0	0	0	Negative Concordance	High Prevalence Subgroup	Male	35	White	Non-Hispanic	No	No	No	Negative Concordance	Negative
Not Detected	No	No	No	No	No	0.2	0	0	0	0	Negative Concordance	Low Prevalence Subgroup	Female	34	White	Non-Hispanic	No	No	No	Negative Concordance	Negative
Not Detected	No	No	No	No	No	0.1	0	0	0	0	Negative Concordance	Low Prevalence Subgroup	Male	50	White	Non-Hispanic	No	No	No	Negative Concordance	Negative
Not Detected	No	No	No	No	No	0.3	0	0	0	0	Negative Concordance	Low Prevalence Subgroup	Male	28	White	Non-Hispanic	No	No	No	Negative Concordance	Negative
Not Detected	No	No	No	No	No	0.1	0	0	0	0	Negative Concordance	Low Prevalence Subgroup	Female	59	White	Non-Hispanic	No	No	No	Negative Concordance	Negative
Not Detected	No	Yes	No	No	No	0.2	0.1	0	0	0	Negative Concordance	High Prevalence Subgroup	Male	63	White	Non-Hispanic	No	No	No	Negative Concordance	Negative
Not Detected	No	No	No	No	No	0.2	0.1	0	0	0	Negative Concordance	Low Prevalence Subgroup	Female	40	White	Non-Hispanic	No	No	No	Negative Concordance	Negative
Not Detected	No	Yes	No	Yes	Yes	0.2	0.1	0	0	0	Negative Concordance	High Prevalence Subgroup	Female	66	White	Non-Hispanic	No	No	No	Negative Concordance	Negative
Not Detected	No	No	No	No	Yes	0.2	0.2	0	0	0	Negative Concordance	Low Prevalence Subgroup	Male	64	White	Non-Hispanic	No	No	No	Negative Concordance	Negative
Not Detected	No	No	No	No	Yes	0.1	0	0	0	0	Negative Concordance	Low Prevalence Subgroup	Female	63	White	Non-Hispanic	No	No	No	Negative Concordance	Negative
Not Detected	No	No	No	No	No	0.1	0	0	0	0	Negative Concordance	Low Prevalence Subgroup	Male	21	White	Non-Hispanic	No	No	No	Negative Concordance	Negative
Not Detected	No	No	No	No	No	0.1	0	0	0	0	Negative Concordance	Low Prevalence Subgroup	Male	48	White	Non-Hispanic	No	No	No	Negative Concordance	Negative
Not Detected	No	No	Yes	No	No	0.1	0	0	0	0	Negative Concordance	High Prevalence Subgroup	Female	46	White	Non-Hispanic	No	No	Yes	Negative Concordance	Negative
Not Detected	No	No	No	No	No	0.2	0	0	0	0	Negative Concordance	Low Prevalence Subgroup	Male	15	White	Non-Hispanic	No	No	No	Negative Concordance	Negative
Not Detected	No	No	No	No	No	0.4	0.2	0	0	0	Negative Concordance	Low Prevalence Subgroup	Female	38	White	Non-Hispanic	No	No	Yes	Negative Concordance	Negative
Not Detected	No	No	No	No	No	0.5	0	0	0	0	Negative Concordance	Low Prevalence Subgroup	Male	39	White	Non-Hispanic	No	No	No	Negative Concordance	Negative
Not Detected	No	No	No	No	No	0.2	0	0	0	0	Negative Concordance	Low Prevalence Subgroup	Male	71	White	Non-Hispanic	No	No	No	Negative Concordance	Negative
Not Detected	No	No	No	No	Yes	0.1	0	0	0	0	Negative Concordance	Low Prevalence Subgroup	Female	73	White	Non-Hispanic	No	No	No	Negative Concordance	Negative
	No	No	No	No	No	0.2	0	0	0	0	Negative Concordance	Low Prevalence Subgroup	Female	35	White	Non-Hispanic	No	No	No	Negative Concordance	Negative
Not Detected	No	No	No	No	No	0.2	0	0	0	0	Negative Concordance	Low Prevalence Subgroup	Female	16	Multi-racial	Non-Hispanic	No	No	No	Negative Concordance	Negative
Not Detected	No	No	No	No	No	0.1	0	0	0	0	Negative Concordance	Low Prevalence Subgroup	Female	63	Asian	Non-Hispanic	No	No	Yes	Negative Concordance	Negative
Not Detected	No	No	No	No	No	0.2	0	0	0	0	Negative Concordance	Low Prevalence Subgroup	Male	61	White	Non-Hispanic	No	No	No	Negative Concordance	Negative
Not Detected	No	No	No	No	No	0.2	0	0	0	0	Negative Concordance	Low Prevalence Subgroup	Male	33	White	Non-Hispanic	No	No	No	Negative Concordance	Negative
	No	No	No	No	No	0.2	0.1	0	0	0	Negative Concordance	Low Prevalence Subgroup	Female	32	White	Non-Hispanic	No	No	No	Negative Concordance	Negative
	No	No	No	No	No	0.1	0	0	0	0	Negative Concordance	Low Prevalence Subgroup	Male	36	White	Non-Hispanic	No	No	No	Negative Concordance	Negative
Not Detected	No	No	No	No	No	0.1	0	0	0	0	Negative Concordance	Low Prevalence Subgroup	Female	47	White	Non-Hispanic	No	No	No	Negative Concordance	Negative
Not Detected	No	No	No	No	No	0.1	0	0	0	0	Negative Concordance	Low Prevalence Subgroup	Female	20	White	Non-Hispanic	No	No	No	Negative Concordance	Negative
Not Detected	No	No	No	No	No	0.1	0.1	0	0	0	Negative Concordance	Low Prevalence Subgroup	Male	47	White	Non-Hispanic	No	No	No	Negative Concordance	Negative
Not Detected	No	No	No	No	No	0.2	0	0	0	0	Negative Concordance	Low Prevalence Subgroup	Female	48	White	Non-Hispanic	No	No	No	Negative Concordance	Negative
Not Detected	No	No	No	No	No	0.2	0	0	0	0	Negative Concordance	Low Prevalence Subgroup	Female	22	White	Non-Hispanic	No	No	No	Negative Concordance	Negative
Not Detected	No	No	No	No	No	0.1	0	0	0	0	Negative Concordance	Low Prevalence Subgroup	Female	36	White	Non-Hispanic	No	No	No	Negative Concordance	Negative
Not Detected	No	No	No	No	No	0.1	0	0	0	0	Negative Concordance	Low Prevalence Subgroup	Male	40	Multi-racial	Non-Hispanic	No	No	No	Negative Concordance	Negative
Not Detected	No	No	No	No	No	0.2	0	0	0	0	Negative Concordance	Low Prevalence Subgroup	Male	21	White	Non-Hispanic	No	No	No	Negative Concordance	Negative
	No	No	No	No	No	0.1	0.2	0	0	0	Negative Concordance	Low Prevalence Subgroup	Male	17	White	Non-Hispanic	No	No	No	Negative Concordance	Negative
Not Detected	No	No	No	No	No	0.2	0	0	0	0	Negative Concordance	Low Prevalence Subgroup	Female	12	Multi-racial	Hispanic	No	No	No	Negative Concordance	Negative
Not Detected	No	No	No	No	No	0.1	0	0	0	0	Negative Concordance	Low Prevalence Subgroup	Male	19	White	Non-Hispanic	No	No	No	Negative Concordance	Negative
Not Detected	No	Yes	No	No	Yes	0.1	0.1	0	0	0	Negative Concordance	High Prevalence Subgroup	Male	51	White	Non-Hispanic	Yes	No	No	Negative Concordance	Negative
	No	No	No	Yes	No	0.1	0	0	0	0	Negative Concordance	Low Prevalence Subgroup	Female	45	White	Non-Hispanic	No	No	No	Negative Concordance	Negative
Not Detected	No	No	No	No	No	0.1	0	0	0	0	Negative Concordance	Low Prevalence Subgroup	Male	14	White	Non-Hispanic	No	No	No	Negative Concordance	Negative
Not Detected	No	No	No	No	No	0.1	0	0	0	0	Negative Concordance	Low Prevalence Subgroup	Male	45		Non-Hispanic	No	No	No	Negative Concordance	Negative
Not Detected	No	No	No	No	No	0.1	0	0	0	0	Negative Concordance	Low Prevalence Subgroup	Female	16	White	Non-Hispanic	No	No	No	Negative Concordance	Negative
Not Detected	No	No	No	No	No	0.2	0.1	0	0	0	Negative Concordance	Low Prevalence Subgroup	Female	39	White	Non-Hispanic	No	Yes	Yes	Negative Concordance	Negative
Not Detected	No	No	No	No	No	0.2	0	0	0	0	Negative Concordance	Low Prevalence Subgroup	Male	41	White	Non-Hispanic	No	No	No	Negative Concordance	Negative
Not Detected	No	No	No	No	No	0.1	0	0	0	0	Negative Concordance	Low Prevalence Subgroup	Female	84	White	Non-Hispanic	No	No	No	Negative Concordance	Negative
Not Detected	No	No	No	No	No	0.2	0	0	0	0	Negative Concordance	Low Prevalence Subgroup	Male	41	White	Non-Hispanic	No	No	No	Negative Concordance	Negative
Not Detected	No	No	No	No	No	0.3	0	0	0	0	Negative Concordance	Low Prevalence Subgroup	Female	38	White	Non-Hispanic	No	No	No	Negative Concordance	Negative
Not Detected	No	No	No	No	No	0.2	0	0	0	0	Negative Concordance	Low Prevalence Subgroup	Male	13	White	Non-Hispanic	No	No	No	Negative Concordance	Negative
Not Detected	No	No	No	No	No	0.3	0	0	0	0	Negative Concordance	Low Prevalence Subgroup	Female	74	White	Non-Hispanic	No	No	No	Negative Concordance	Negative
Not Detected	No	No	No	Yes	No	0.3	0	0	0	0	Negative Concordance	Low Prevalence Subgroup	Male	75	White	Non-Hispanic	No	No	No	Negative Concordance	Negative
Not Detected	No	No	No	No	No	0.1	0	0	0	0	Negative Concordance	Low Prevalence Subgroup	Male	42	Asian	Non-Hispanic	No	No	No	Negative Concordance	Negative
Not Detected	No	No	No	No	No	0.1	0	0	0	0	Negative Concordance	Low Prevalence Subgroup	Female	35	Asian	Non-Hispanic	No	No	No	Negative Concordance	Negative
Not Detected	No	No	No	Yes	No	1.2	0	0	1	0	EI Positive Discordance	Low Prevalence Subgroup	Male	52	White	Non-Hispanic	No	No	No	EI Positive Discordance	Negative
Not Detected	No	No	No	No	Yes	0.2	0	0	0	0	Negative Concordance	Low Prevalence Subgroup	Female	51	White	Non-Hispanic	No	No	No	Negative Concordance	Negative
Not Detected	No	No	No	No	No	0.1	0	0	0	0	Negative Concordance	Low Prevalence Subgroup	Male	36	White	Non-Hispanic	No	No	No	Negative Concordance	Negative
Not Detected	No	No	No	No	No	0.1	0	0	0	0	Negative Concordance	Low Prevalence Subgroup	Male	18	Native Hawaiian or Other Pacific Islander	Non-Hispanic	No	No	No	Negative Concordance	Negative
Not Detected	No	No	No	No	No	0.1	0	0	0	0	Negative Concordance	Low Prevalence Subgroup	Female	24	Multi-racial	Non-Hispanic	No	No	No	Negative Concordance	Negative
Not Detected	No	Yes	No	No	No	0.1	0	0	0	0	Negative Concordance	High Prevalence Subgroup	Female	27	Multi-racial	Non-Hispanic	No	No	No	Negative Concordance	Negative
Not Detected	No	No	No	No	No	0.1	0	0	0	0	Negative Concordance	Low Prevalence Subgroup	Male	57	White	Non-Hispanic	No	No	No	Negative Concordance	Negative
Not Detected	No	No	No	No	No	3	0.1	0	1	0	EI Positive Discordance	Low Prevalence Subgroup	Female	37	White	Non-Hispanic	No	No	No	EI Positive Discordance	Negative
Not Detected	No	No	No	No	No	0.2	0	0	0	0	Negative Concordance	Low Prevalence Subgroup	Female	42	White	Non-Hispanic	No	No	Yes	Negative Concordance	Negative
Not Detected	No	Yes	No	No	No	0.1	0	0	0	0	Negative Concordance	High Prevalence Subgroup	Male	42	White	Non-Hispanic	No	No	No	Negative Concordance	Negative
Not Detected	No	No	No	No	No	0.2	0.2	0	0	0	Negative Concordance	Low Prevalence Subgroup	Female	15	White	Non-Hispanic	No	No	No	Negative Concordance	Negative
Not Detected	No	No	No	No	No	0.2	0	0	0	0	Negative Concordance	Low Prevalence Subgroup	Female	17	White	Non-Hispanic	No	No	No	Negative Concordance	Negative
Not Detected	No	No	No	No	No	0.2	0	0	0	0	Negative Concordance	Low Prevalence Subgroup	Female	16	Multi-racial	Non-Hispanic	No	No	No	Negative Concordance	Negative
Not Detected	No	No	No	No	No	0.1	0.1	0	0	0	Negative Concordance	Low Prevalence Subgroup	Female	51	White	Non-Hispanic	No	No	No	Negative Concordance	Negative
Not Detected	No	No	No	Yes	Yes	0.2	0	0	0	0	Negative Concordance	Low Prevalence Subgroup	Female	76	White	Non-Hispanic	No	No	No	Negative Concordance	Negative
Not Detected	No	No	No	No	No	0.2	0	0	0	0	Negative Concordance	Low Prevalence Subgroup	Female	47	White	Non-Hispanic	No	No	No	Negative Concordance	Negative
Not Detected	No	No	No	No	No	0.2	0	0	0	0	Negative Concordance	Low Prevalence Subgroup	Male	15	White	Non-Hispanic	No	No	No	Negative Concordance	Negative
Not Detected	No	No	No	No	Yes	0.2	0.8	0	0	0	Negative Concordance	Low Prevalence Subgroup	Female	72	White	Non-Hispanic	No	No	No	Negative Concordance	Negative
Not Detected	No	No	No	No	No	0	0	0	0	0	Negative Concordance	Low Prevalence Subgroup	Female	32	White	Non-Hispanic	No	No	Yes	Negative Concordance	Negative
Not Detected	No	No	No	No	No	0.1	0.1	0	0	0	Negative Concordance	Low Prevalence Subgroup	Male	34	Asian	Non-Hispanic	No	No	No	Negative Concordance	Negative
Not Detected	No	No	No	No	No	0.1	0	0	0	0	Negative Concordance	Low Prevalence Subgroup	Male	69	White	Non-Hispanic	No	No	No	Negative Concordance	Negative
Not Detected	No	No	No	No	No	0.1	0	0	0	0	Negative Concordance	Low Prevalence Subgroup	Female	30	White	Non-Hispanic	No	No	No	Negative Concordance	Negative
Not Detected	No	No	No	No	No	0.7	0	0	0	0	Negative Concordance	Low Prevalence Subgroup	Female	37	White	Non-Hispanic	No	No	No	Negative Concordance	Negative
Not Detected	No	No	No	No	No	0.3	0.2	0	0	0	Negative Concordance	Low Prevalence Subgroup	Male	44	White	Non-Hispanic	No	No	No	Negative Concordance	Negative
Not Detected	No	No	No	No	No	0.2	0	0	0	0	Negative Concordance	Low Prevalence Subgroup	Female	39	White	Non-Hispanic	No	No	No	Negative Concordance	Negative
Not Detected	No	No	No	No	No	0.4	0	0	0	0	Negative Concordance	Low Prevalence Subgroup	Male	42	Multi-racial	Non-Hispanic	No	No	No	Negative Concordance	Negative
Not Detected	No	No	No	No	Yes	0.1	0	0	0	0	Negative Concordance	Low Prevalence Subgroup	Female	59	White	Non-Hispanic	No	No	No	Negative Concordance	Negative
Not Detected	No	No	No	No	No	0.2	0	0	0	0	Negative Concordance	Low Prevalence Subgroup	Female	57	White	Non-Hispanic	No	No	Yes	Negative Concordance	Negative
Not Detected	No	No	No	No	No	0.4	0.3	0	0	0	Negative Concordance	Low Prevalence Subgroup	Male	56	White	Non-Hispanic	No	No	No	Negative Concordance	Negative
Not Detected	No	No	No	No	No	0.1	0	0	0	0	Negative Concordance	Low Prevalence Subgroup	Female	64	White	Non-Hispanic	No	No	No	Negative Concordance	Negative
Not Detected	No	No	No	No	No	0.2	0	0	0	0	Negative Concordance	Low Prevalence Subgroup	Female	54	White	Non-Hispanic	No	No	No	Negative Concordance	Negative
Not Detected	No	No	No	No	No	0.2	0	0	0	0	Negative Concordance	Low Prevalence Subgroup	Male	56	White	Non-Hispanic	No	No	No	Negative Concordance	Negative
	No	No	No	No	No	0.4	0	0	0	0	Negative Concordance	Low Prevalence Subgroup	Male	23	White	Non-Hispanic	No	No	No	Negative Concordance	Negative
	No	No	No	No	No	0.2	0	0	0	0	Negative Concordance	Low Prevalence Subgroup	Male	18	White	Non-Hispanic	No	No	No	Negative Concordance	Negative
Not Detected	No	No	No	No	No	0.2	0	0	0	0	Negative Concordance	Low Prevalence Subgroup	Male	69	White	Non-Hispanic	No	No	No	Negative Concordance	Negative
Not Detected	No	No	No	No	Yes	0.2	0	0	0	0	Negative Concordance	Low Prevalence Subgroup	Female	53	White	Non-Hispanic	Yes	No	No	Negative Concordance	Negative
Not Detected	No	No	No	No	No	0.1	0	0	0	0	Negative Concordance	Low Prevalence Subgroup	Male	47	White	Non-Hispanic	No	No	No	Negative Concordance	Negative
Not Detected	No	No	No	No	No	0.1	0	0	0	0	Negative Concordance	Low Prevalence Subgroup	Female	41		Hispanic	No	No	Yes	Negative Concordance	Negative
Not Detected	No	No	No	No	No	0.2	0	0	0	0	Negative Concordance	Low Prevalence Subgroup	Male	17	White	Non-Hispanic	No	No	No	Negative Concordance	Negative
Not Detected	No	No	No	No	No	0.4	0.1	0	0	0	Negative Concordance	Low Prevalence Subgroup	Female	72	White	Non-Hispanic	No	No	No	Negative Concordance	Negative
Not Detected	No	No	No	No	No	0.3	0	0	0	0	Negative Concordance	Low Prevalence Subgroup	Male	74	White	Non-Hispanic	No	No	No	Negative Concordance	Negative
Not Detected	No	No	No	No	Yes	0.2	0	0	0	0	Negative Concordance	Low Prevalence Subgroup	Female	71	White	Non-Hispanic	No	No	No	Negative Concordance	Negative
Not Detected	No	No	No	No	Yes	0.2	0	0	0	0	Negative Concordance	Low Prevalence Subgroup	Male	71	White	Non-Hispanic	No	No	No	Negative Concordance	Negative
Not Detected	No	No	No	No	No	0.2	0	0	0	0	Negative Concordance	Low Prevalence Subgroup	Female	56	White	Hispanic	No	No	No	Negative Concordance	Negative
Not Detected	No	No	No	No	No	0.3	0.1	0	0	0	Negative Concordance	Low Prevalence Subgroup	Female	58	White	Non-Hispanic	No	No	Yes	Negative Concordance	Negative
Not Detected	No	No	No	No	Yes	0.2	0	0	0	0	Negative Concordance	Low Prevalence Subgroup	Male	61	White	Non-Hispanic	No	No	No	Negative Concordance	Negative
Not Detected	No	No	No	No	No	0.3	0	0	0	0	Negative Concordance	Low Prevalence Subgroup	Female	41	White	Non-Hispanic	No	No	No	Negative Concordance	Negative
Not Detected	No	No	No	No	No	0.1	0	0	0	0	Negative Concordance	Low Prevalence Subgroup	Male	42	White	Non-Hispanic	No	No	No	Negative Concordance	Negative
Not Detected	No	No	No	No	Yes	0.2	0	0	0	0	Negative Concordance	Low Prevalence Subgroup	Female	71	White	Non-Hispanic	No	No	No	Negative Concordance	Negative
Not Detected	No	No	Yes	No	Yes	0.2	0	0	0	0	Negative Concordance	High Prevalence Subgroup	Female	72	White	Non-Hispanic	No	No	No	Negative Concordance	Negative
Not Detected	No	No	No	No	No	0.2	0	0	0	0	Negative Concordance	Low Prevalence Subgroup	Male	75	White	Non-Hispanic	No	No	No	Negative Concordance	Negative
Not Detected	No	No	No	No	No	0.1	0.1	0	0	0	Negative Concordance	Low Prevalence Subgroup	Female	40	White	Hispanic	No	No	No	Negative Concordance	Negative
Not Detected	No	No	No	No	No	0.1	0	0	0	0	Negative Concordance	Low Prevalence Subgroup	Male	40	White	Non-Hispanic	No	No	No	Negative Concordance	Negative
Not Detected	No	No	No	No	No	0.1	0	0	0	0	Negative Concordance	Low Prevalence Subgroup	Male	67	White	Non-Hispanic	No	No	Yes	Negative Concordance	Negative
Not Detected	No	No	No	No	No	0.4	0	0	0	0	Negative Concordance	Low Prevalence Subgroup	Male	42	White	Non-Hispanic	No	No	No	Negative Concordance	Negative
	No	No	No	No	No	0.2	0	0	0	0	Negative Concordance	Low Prevalence Subgroup	Male	13	White	Non-Hispanic	Yes	No	No	Negative Concordance	Negative
	No	No	No	No	No	0.2	0	0	0	0	Negative Concordance	Low Prevalence Subgroup	Male	13	White	Non-Hispanic	No	No	No	Negative Concordance	Negative
Not Detected	No	No	No	No	No	0.1	0	0	0	0	Negative Concordance	Low Prevalence Subgroup	Female	40	White	Non-Hispanic	No	No	No	Negative Concordance	Negative
Not Detected	No	No	No	No	No	0.3	0.1	0	0	0	Negative Concordance	Low Prevalence Subgroup	Female	64	White	Non-Hispanic	No	No	No	Negative Concordance	Negative
Not Detected	No	No	No	No	No	0.2	0	0	0	0	Negative Concordance	Low Prevalence Subgroup	Female	38	White	Non-Hispanic	No	No	No	Negative Concordance	Negative
Not Detected	No	No	No	No	No	0.1	0	0	0	0	Negative Concordance	Low Prevalence Subgroup	Male	40	White	Non-Hispanic	No	No	No	Negative Concordance	Negative
Not Detected	No	Yes	No	No	No	0.2	0	0	0	0	Negative Concordance	High Prevalence Subgroup	Male	39	White	Hispanic	No	No	Yes	Negative Concordance	Negative
Not Detected	No	No	No	No	No	0.5	0	0	0	0	Negative Concordance	Low Prevalence Subgroup	Female	36	White	Non-Hispanic	No	No	No	Negative Concordance	Negative
Not Detected	No	No	No	No	No	0.9	0	0	0	0	Negative Concordance	Low Prevalence Subgroup	Male	30	White	Non-Hispanic	No	No	No	Negative Concordance	Negative
Not Detected	No	No	No	No	No	0.2	0.1	0	0	0	Negative Concordance	Low Prevalence Subgroup	Female	31	White	Non-Hispanic	No	No	No	Negative Concordance	Negative
Not Detected	No	No	No	No	No	0.1	0.6	0	0	0	Negative Concordance	Low Prevalence Subgroup	Male	58	White	Non-Hispanic	No	No	No	Negative Concordance	Negative
Not Detected	No	No	No	No	No	2.1	0	0	1	0	EI Positive Discordance	Low Prevalence Subgroup	Male	37	White	Non-Hispanic	No	No	No	EI Positive Discordance	Negative
Not Detected	No	No	No	No	No	0.1	0.2	0	0	0	Negative Concordance	Low Prevalence Subgroup	Female	37	White	Non-Hispanic	No	No	No	Negative Concordance	Negative
Not Detected	No	No	No	No	No	0.1	0	0	0	0	Negative Concordance	Low Prevalence Subgroup	Female	38	White	Non-Hispanic	No	No	No	Negative Concordance	Negative
Not Detected	No	No	No	No	No	0.2	0	0	0	0	Negative Concordance	Low Prevalence Subgroup	Male	81	White	Non-Hispanic	Yes	No	No	Negative Concordance	Negative
Not Detected	No	No	No	No	No	0.2	0	0	0	0	Negative Concordance	Low Prevalence Subgroup	Female	78	White	Non-Hispanic	No	No	No	Negative Concordance	Negative
Not Detected	No	No	No	No	Yes	0.1	0	0	0	0	Negative Concordance	Low Prevalence Subgroup	Female	82	White	Non-Hispanic	No	No	No	Negative Concordance	Negative
Not Detected	No	No	No	No	No	0.3	0	0	0	0	Negative Concordance	Low Prevalence Subgroup	Female	67	White	Non-Hispanic	No	No	No	Negative Concordance	Negative
Not Detected	No	No	No	No	Yes	0.3	0	0	0	0	Negative Concordance	Low Prevalence Subgroup	Male	72	White	Non-Hispanic	Yes	No	Yes	Negative Concordance	Negative
Not Detected	No	No	No	No	Yes	0.1	0	0	0	0	Negative Concordance	Low Prevalence Subgroup	Female	70	White	Non-Hispanic	No	No	No	Negative Concordance	Negative
Not Detected	No	No	No	No	Yes	0.2	0	0	0	0	Negative Concordance	Low Prevalence Subgroup	Male	70	White	Non-Hispanic	No	No	No	Negative Concordance	Negative
	No	No	No	No	No	0.2	0	0	0	0	Negative Concordance	Low Prevalence Subgroup	Female	54	White	Non-Hispanic	No	No	No	Negative Concordance	Negative
Not Detected	No	No	No	No	No	0.6	0.6	0	0	0	Negative Concordance	Low Prevalence Subgroup	Female	35	White	Non-Hispanic	No	No	No	Negative Concordance	Negative
Not Detected	No	No	No	No	No	0.1	0.1	0	0	0	Negative Concordance	Low Prevalence Subgroup	Male	40	White	Non-Hispanic	No	No	No	Negative Concordance	Negative
Not Detected	No	No	No	No	No	0.2	0.1	0	0	0	Negative Concordance	Low Prevalence Subgroup	Male	74	White	Non-Hispanic	No	No	No	Negative Concordance	Negative
Not Detected	No	No	No	No	No	0.2	0	0	0	0	Negative Concordance	Low Prevalence Subgroup	Female	73	White	Non-Hispanic	No	No	No	Negative Concordance	Negative
Not Detected	No	No	No	No	No	0.2	0	0	0	0	Negative Concordance	Low Prevalence Subgroup	Female	39	White	Non-Hispanic	No	No	No	Negative Concordance	Negative
Not Detected	No	No	No	No	No	0.2	0	0	0	0	Negative Concordance	Low Prevalence Subgroup	Male	43	White	Non-Hispanic	No	No	No	Negative Concordance	Negative
Not Detected	No	No	No	No	No	0.2	0	0	0	0	Negative Concordance	Low Prevalence Subgroup	Male	12	White	Non-Hispanic	No	No	No	Negative Concordance	Negative
	No	No	No	No	No	0.1	0	0	0	0	Negative Concordance	Low Prevalence Subgroup	Male	40	White	Non-Hispanic	No	No	No	Negative Concordance	Negative
	No	No	No	No	No	0.1	0	0	0	0	Negative Concordance	Low Prevalence Subgroup	Female	66	White	Non-Hispanic	No	No	Yes	Negative Concordance	Negative
Not Detected	No	No	No	No	No	0.4	0	0	0	0	Negative Concordance	Low Prevalence Subgroup	Female	20	White	Non-Hispanic	No	No	Yes	Negative Concordance	Negative
Not Detected	No	No	No	No	No	0.2	0	0	0	0	Negative Concordance	Low Prevalence Subgroup	Male	15	White	Non-Hispanic	No	No	No	Negative Concordance	Negative
Not Detected	No	No	No	No	No	0.1	0	0	0	0	Negative Concordance	Low Prevalence Subgroup	Female	43	White	Non-Hispanic	No	No	No	Negative Concordance	Negative
Detected	No	No	No	No	No	1.6	0.5	1	1	0	EI Positive Discordance	High Prevalence Subgroup	Female	38	White	Non-Hispanic	No	No	No	EI Positive Discordance	Negative
Detected	No	No	No	No	No	5.9	2.3	1	1	1	Postive Concordance	High Prevalence Subgroup	Male	38	White	Non-Hispanic	No	No	No	Postive Concordance	Positive
Not Detected	No	No	No	No	No	0.1	0	0	0	0	Negative Concordance	Low Prevalence Subgroup	Female	43	White	Non-Hispanic	No	No	No	Negative Concordance	Negative
Not Detected	No	No	No	No	No	0.4	0	0	0	0	Negative Concordance	Low Prevalence Subgroup	Male	46	White	Non-Hispanic	No	No	No	Negative Concordance	Negative
Not Detected	No	No	No	Yes	Yes	0.2	0.1	0	0	0	Negative Concordance	Low Prevalence Subgroup	Male	68	White	Non-Hispanic	No	No	No	Negative Concordance	Negative
Not Detected	No	No	No	No	No	0.2	1.6	0	0	1	Abbott Positive Discordance	Low Prevalence Subgroup	Female	65	White	Non-Hispanic	No	No	No	Abbott Positive Discordance	Positive
Not Detected	No	No	No	No	No	0.4	0	0	0	0	Negative Concordance	Low Prevalence Subgroup	Female	61	White	Non-Hispanic	No	No	No	Negative Concordance	Negative
Not Detected	No	No	No	No	No	0.2	0	0	0	0	Negative Concordance	Low Prevalence Subgroup	Male	57	White	Non-Hispanic	No	No	No	Negative Concordance	Negative
Not Detected	No	No	No	No	No	0.2	0	0	0	0	Negative Concordance	Low Prevalence Subgroup	Female	53	White	Non-Hispanic	No	No	No	Negative Concordance	Negative
Not Detected	No	No	No	No	No	0.3	0	0	0	0	Negative Concordance	Low Prevalence Subgroup	Female	70	White	Non-Hispanic	No	No	No	Negative Concordance	Negative
Not Detected	No	No	No	No	Yes	0.1	0	0	0	0	Negative Concordance	Low Prevalence Subgroup	Female	92	White	Non-Hispanic	No	No	No	Negative Concordance	Negative
Not Detected	No	No	No	No	No	0.2	0	0	0	0	Negative Concordance	Low Prevalence Subgroup	Female	38	White	Non-Hispanic	No	No	No	Negative Concordance	Negative
Not Detected	No	No	No	No	No	0.2	0.1	0	0	0	Negative Concordance	Low Prevalence Subgroup	Female	12	White	Non-Hispanic	No	No	No	Negative Concordance	Negative
Not Detected	No	No	No	No	No	0.2	0.1	0	0	0	Negative Concordance	Low Prevalence Subgroup	Male	13	White	Non-Hispanic	No	No	No	Negative Concordance	Negative
Not Detected	No	No	No	No	No	0.4	0	0	0	0	Negative Concordance	Low Prevalence Subgroup	Male	38	White	Non-Hispanic	No	No	No	Negative Concordance	Negative
Not Detected	No	No	No	No	No	0.2	1.4	0	0	1	Abbott Positive Discordance	Low Prevalence Subgroup	Female	61	White	Non-Hispanic	No	No	No	Abbott Positive Discordance	Positive
Not Detected	No	No	No	No	No	0.5	0.1	0	0	0	Negative Concordance	Low Prevalence Subgroup	Male	31	White	Non-Hispanic	No	No	No	Negative Concordance	Negative
Not Detected	No	No	No	No	No	0.3	0	0	0	0	Negative Concordance	Low Prevalence Subgroup	Female	30	White	Non-Hispanic	No	No	No	Negative Concordance	Negative
	No	No	No	No	No	0.1	0.1	0	0	0	Negative Concordance	Low Prevalence Subgroup	Male	75	White	Non-Hispanic	No	No	No	Negative Concordance	Negative
Not Detected	No	No	No	No	Yes	0.2	0.1	0	0	0	Negative Concordance	Low Prevalence Subgroup	Female	74	White	Non-Hispanic	Yes	No	No	Negative Concordance	Negative
	No	No	No	No	No	1.9	0	0	1	0	EI Positive Discordance	Low Prevalence Subgroup	Male	38	White	Non-Hispanic	No	No	No	EI Positive Discordance	Negative
Not Detected	No	No	No	No	No	0.2	0	0	0	0	Negative Concordance	Low Prevalence Subgroup	Male	52	Multi-racial	Non-Hispanic	No	No	No	Negative Concordance	Negative
Not Detected	No	No	No	No	No	0.3	0	0	0	0	Negative Concordance	Low Prevalence Subgroup	Female	49	White	Non-Hispanic	No	No	No	Negative Concordance	Negative
Not Detected	No	No	No	No	No	0.1	0	0	0	0	Negative Concordance	Low Prevalence Subgroup	Male	56	White	Non-Hispanic	No	Yes	No	Negative Concordance	Negative
Not Detected	No	No	No	No	No	0.1	0	0	0	0	Negative Concordance	Low Prevalence Subgroup	Female	59	White	Non-Hispanic	Yes	No	No	Negative Concordance	Negative
Not Detected	No	No	No	No	No	0.2	0	0	0	0	Negative Concordance	Low Prevalence Subgroup	Male	57	White	Non-Hispanic	No	No	No	Negative Concordance	Negative
Not Detected	No	No	No	No	No	0.1	0	0	0	0	Negative Concordance	Low Prevalence Subgroup	Female	57	White	Non-Hispanic	No	No	No	Negative Concordance	Negative
Not Detected	No	No	No	Yes	No	0.2	0	0	0	0	Negative Concordance	Low Prevalence Subgroup	Male	73	White	Non-Hispanic	No	No	No	Negative Concordance	Negative
Not Detected	No	No	No	No	Yes	0.5	0	0	0	0	Negative Concordance	Low Prevalence Subgroup	Male	66		Hispanic	No	No	No	Negative Concordance	Negative
Not Detected	No	No	No	No	No	0.5	0	0	0	0	Negative Concordance	Low Prevalence Subgroup	Female	79	White	Non-Hispanic	No	No	No	Negative Concordance	Negative
Not Detected	No	No	No	No	No	0.2	0	0	0	0	Negative Concordance	Low Prevalence Subgroup	Male	35	White	Non-Hispanic	No	No	No	Negative Concordance	Negative
Not Detected	No	No	No	No	Yes	0.1	0	0	0	0	Negative Concordance	Low Prevalence Subgroup	Male	71	White	Non-Hispanic	No	No	No	Negative Concordance	Negative
Not Detected	No	No	No	No	No	0.4	0	0	0	0	Negative Concordance	Low Prevalence Subgroup	Female	70	White	Non-Hispanic	No	No	No	Negative Concordance	Negative
	No	No	No	No	No	2	0.1	0	1	0	EI Positive Discordance	Low Prevalence Subgroup	Male	36	White	Non-Hispanic	No	No	Yes	EI Positive Discordance	Negative
	No	No	No	No	No	0.3	0	0	0	0	Negative Concordance	Low Prevalence Subgroup	Female	35	White	Non-Hispanic	No	No	No	Negative Concordance	Negative
Not Detected	No	No	No	No	No	0.2	0	0	0	0	Negative Concordance	Low Prevalence Subgroup	Female	19	White	Non-Hispanic	No	No	No	Negative Concordance	Negative
Not Detected	No	No	No	No	No	0.1	0	0	0	0	Negative Concordance	Low Prevalence Subgroup	Female	51	White	Non-Hispanic	No	No	No	Negative Concordance	Negative
Not Detected	No	No	No	No	No	0.4	0	0	0	0	Negative Concordance	Low Prevalence Subgroup	Male	52	White	Non-Hispanic	No	No	No	Negative Concordance	Negative
Not Detected	No	No	No	Yes	No	0.7	0	0	0	0	Negative Concordance	Low Prevalence Subgroup	Female	23	White	Non-Hispanic	No	No	No	Negative Concordance	Negative
Not Detected	No	Yes	No	No	No	0.2	0	0	0	0	Negative Concordance	High Prevalence Subgroup	Female	61	Multi-racial	Non-Hispanic	No	No	No	Negative Concordance	Negative
Not Detected	No	No	No	No	No	0.2	0.2	0	0	0	Negative Concordance	Low Prevalence Subgroup	Male	25	Multi-racial	Non-Hispanic	No	No	No	Negative Concordance	Negative
Not Detected	No	Yes	No	No	No	3.6	0	0	1	0	EI Positive Discordance	High Prevalence Subgroup	Female	60	White	Non-Hispanic	No	No	No	EI Positive Discordance	Negative
Not Detected	No	Yes	No	Yes	Yes	0.3	0.1	0	0	0	Negative Concordance	High Prevalence Subgroup	Male	72	White	Non-Hispanic	No	No	No	Negative Concordance	Negative
Not Detected	No	No	No	No	No	0.1	0	0	0	0	Negative Concordance	Low Prevalence Subgroup	Female	47	White	Non-Hispanic	No	No	No	Negative Concordance	Negative
Not Detected	No	No	No	No	No	0.5	0	0	0	0	Negative Concordance	Low Prevalence Subgroup	Male	18	White	Non-Hispanic	No	No	No	Negative Concordance	Negative
Not Detected	No	No	No	No	No	0.2	0.1	0	0	0	Negative Concordance	Low Prevalence Subgroup	Male	61	White	Non-Hispanic	No	No	No	Negative Concordance	Negative
Not Detected	No	No	No	No	No	0.2	0.1	0	0	0	Negative Concordance	Low Prevalence Subgroup	Female	33	White	Non-Hispanic	No	No	No	Negative Concordance	Negative
Not Detected	No	No	No	No	No	0.6	0.7	0	0	0	Negative Concordance	Low Prevalence Subgroup	Female	32	White	Non-Hispanic	No	No	No	Negative Concordance	Negative
Not Detected	No	No	No	Yes	No	0.5	0	0	0	0	Negative Concordance	Low Prevalence Subgroup	Female	64	White	Non-Hispanic	No	No	Yes	Negative Concordance	Negative
Not Detected	No	No	No	No	No	0.3	0	0	0	0	Negative Concordance	Low Prevalence Subgroup	Male	65	White	Non-Hispanic	No	No	No	Negative Concordance	Negative
Not Detected	No	No	No	No	No	0.9	0	0	0	0	Negative Concordance	Low Prevalence Subgroup	Male	47	White	Non-Hispanic	No	No	No	Negative Concordance	Negative
Not Detected	No	No	No	No	No	0.3	0.1	0	0	0	Negative Concordance	Low Prevalence Subgroup	Female	49	White	Non-Hispanic	No	No	No	Negative Concordance	Negative
Not Detected	No	No	No	No	No	0.8	0.1	0	0	0	Negative Concordance	Low Prevalence Subgroup	Male	16	White	Non-Hispanic	No	No	No	Negative Concordance	Negative
Not Detected	No	No	No	No	No	0.3	0	0	0	0	Negative Concordance	Low Prevalence Subgroup	Male	18	White	Non-Hispanic	No	No	No	Negative Concordance	Negative
Not Detected	No	No	No	No	No	0.3	0	0	0	0	Negative Concordance	Low Prevalence Subgroup	Male	21	White	Non-Hispanic	No	No	No	Negative Concordance	Negative
	No	No	No	No	Yes	0.1	0	0	0	0	Negative Concordance	Low Prevalence Subgroup	Male	58	White	Non-Hispanic	No	No	No	Negative Concordance	Negative
	No	No	No	No	No	0.2	0	0	0	0	Negative Concordance	Low Prevalence Subgroup	Female	18	White	Non-Hispanic	No	No	No	Negative Concordance	Negative
Not Detected	No	No	No	No	No	0.1	0	0	0	0	Negative Concordance	Low Prevalence Subgroup	Female	71	White	Non-Hispanic	No	No	No	Negative Concordance	Negative
Not Detected	No	No	No	No	No	0.1	0	0	0	0	Negative Concordance	Low Prevalence Subgroup	Male	68	White	Non-Hispanic	No	No	No	Negative Concordance	Negative
Not Detected	No	No	No	Yes	Yes	0.2	0	0	0	0	Negative Concordance	Low Prevalence Subgroup	Male	61	White	Non-Hispanic	No	No	No	Negative Concordance	Negative
Not Detected	No	No	No	No	Yes	0.2	0	0	0	0	Negative Concordance	Low Prevalence Subgroup	Male	54	Black	Non-Hispanic	No	No	No	Negative Concordance	Negative
Not Detected	No	No	No	No	No	0.1	0.1	0	0	0	Negative Concordance	Low Prevalence Subgroup	Male	27	Black	Non-Hispanic	No	No	No	Negative Concordance	Negative
Not Detected	No	No	No	No	No	0.1	0	0	0	0	Negative Concordance	Low Prevalence Subgroup	Female	52	White	Non-Hispanic	No	No	No	Negative Concordance	Negative
	No	No	No	No	No	0.2	0	0	0	0	Negative Concordance	Low Prevalence Subgroup	Female	61	White	Non-Hispanic	No	No	No	Negative Concordance	Negative
Not Detected	No	No	No	No	Yes	0.3	0	0	0	0	Negative Concordance	Low Prevalence Subgroup	Male	63	White	Non-Hispanic	No	No	No	Negative Concordance	Negative
Not Detected	No	No	No	No	No	0.4	0	0	0	0	Negative Concordance	Low Prevalence Subgroup	Female	59	White	Non-Hispanic	Yes	No	No	Negative Concordance	Negative
Not Detected	No	No	No	No	Yes	0.2	0	0	0	0	Negative Concordance	Low Prevalence Subgroup	Male	61	White	Non-Hispanic	No	No	No	Negative Concordance	Negative
Not Detected	No	No	No	No	No	0.1	0	0	0	0	Negative Concordance	Low Prevalence Subgroup	Male	42	White	Non-Hispanic	No	No	No	Negative Concordance	Negative
Not Detected	No	No	No	No	No	0.2	0.1	0	0	0	Negative Concordance	Low Prevalence Subgroup	Male	13	White	Non-Hispanic	No	No	No	Negative Concordance	Negative
Not Detected	No	No	No	No	No	0.4	0	0	0	0	Negative Concordance	Low Prevalence Subgroup	Female	40	White	Non-Hispanic	No	No	No	Negative Concordance	Negative
	No	No	No	No	No	1	0	0	0	0	Negative Concordance	Low Prevalence Subgroup	Male	21	White	Non-Hispanic	No	No	No	Negative Concordance	Negative
	No	No	No	No	No	0.1	0	0	0	0	Negative Concordance	Low Prevalence Subgroup	Female	62	White	Non-Hispanic	No	No	No	Negative Concordance	Negative
	No	No	No	No	No	0.3	1.7	0	0	1	Abbott Positive Discordance	Low Prevalence Subgroup	Female	68	White	Non-Hispanic	No	No	No	Abbott Positive Discordance	Positive
Not Detected	No	No	No	No	No	0.2	0	0	0	0	Negative Concordance	Low Prevalence Subgroup	Male	61	White	Non-Hispanic	No	No	No	Negative Concordance	Negative
Not Detected	No	No	No	No	No	0.4	0	0	0	0	Negative Concordance	Low Prevalence Subgroup	Female	64	White	Non-Hispanic	No	No	No	Negative Concordance	Negative
Not Detected	No	Yes	No	No	No	0.1	0	0	0	0	Negative Concordance	High Prevalence Subgroup	Female	34	White	Non-Hispanic	No	No	No	Negative Concordance	Negative
Not Detected	No	No	No	No	No	0.2	0.1	0	0	0	Negative Concordance	Low Prevalence Subgroup	Female	62	White	Non-Hispanic	No	No	No	Negative Concordance	Negative
Not Detected	No	No	No	No	No	0.2	0	0	0	0	Negative Concordance	Low Prevalence Subgroup	Male	72	White	Non-Hispanic	No	No	No	Negative Concordance	Negative
Not Detected	No	No	No	No	No	0.1	0	0	0	0	Negative Concordance	Low Prevalence Subgroup	Male	41	White	Non-Hispanic	No	No	No	Negative Concordance	Negative
Not Detected	No	No	No	No	No	0.1	0.1	0	0	0	Negative Concordance	Low Prevalence Subgroup	Male	13	White	Non-Hispanic	No	No	No	Negative Concordance	Negative
Not Detected	No	No	No	No	No	0.2	0.4	0	0	0	Negative Concordance	Low Prevalence Subgroup	Male	35	White	Non-Hispanic	No	No	Yes	Negative Concordance	Negative
Not Detected	No	No	No	No	No	0.2	0	0	0	0	Negative Concordance	Low Prevalence Subgroup	Female	19	White	Non-Hispanic	No	No	No	Negative Concordance	Negative
Not Detected	No	No	No	No	No	0.4	0	0	0	0	Negative Concordance	Low Prevalence Subgroup	Male	16	White	Non-Hispanic	No	No	No	Negative Concordance	Negative
Not Detected	No	No	No	Yes	No	0.4	0	0	0	0	Negative Concordance	Low Prevalence Subgroup	Male	55	White	Non-Hispanic	No	No	Yes	Negative Concordance	Negative
Not Detected	No	No	No	No	No	0.3	0	0	0	0	Negative Concordance	Low Prevalence Subgroup	Female	49	White	Non-Hispanic	No	No	Yes	Negative Concordance	Negative
	No	No	No	No	No	0.4	0	0	0	0	Negative Concordance	Low Prevalence Subgroup	Female	58	White	Non-Hispanic	No	No	No	Negative Concordance	Negative
	No	No	No	No	No	0.2	0	0	0	0	Negative Concordance	Low Prevalence Subgroup	Male	25		Hispanic	No	No	No	Negative Concordance	Negative
	No	No	No	No	No	0.2	0	0	0	0	Negative Concordance	Low Prevalence Subgroup	Male	61	White	Non-Hispanic	No	No	No	Negative Concordance	Negative
	No	No	No	No	No	0.1	0	0	0	0	Negative Concordance	Low Prevalence Subgroup	Female	24	White	Non-Hispanic	No	No	No	Negative Concordance	Negative
Not Detected	No	No	No	No	No	0.2	0	0	0	0	Negative Concordance	Low Prevalence Subgroup	Female	56	White	Non-Hispanic	No	No	No	Negative Concordance	Negative
Not Detected	No	No	No	No	No	0.3	0	0	0	0	Negative Concordance	Low Prevalence Subgroup	Male	61	White	Non-Hispanic	No	No	No	Negative Concordance	Negative
Not Detected	No	No	No	No	No	0.4	0	0	0	0	Negative Concordance	Low Prevalence Subgroup	Male	56	White	Non-Hispanic	No	No	No	Negative Concordance	Negative
	No	No	No	No	No	0.2	0	0	0	0	Negative Concordance	Low Prevalence Subgroup	Male	45	White	Non-Hispanic	No	No	No	Negative Concordance	Negative
	No	No	No	No	No	0.2	0	0	0	0	Negative Concordance	Low Prevalence Subgroup	Male	40	White	Non-Hispanic	No	No	No	Negative Concordance	Negative
Not Detected	No	No	No	No	No	0.3	0	0	0	0	Negative Concordance	Low Prevalence Subgroup	Female	55	White	Non-Hispanic	No	No	No	Negative Concordance	Negative
Not Detected	No	No	No	No	No	0.2	0	0	0	0	Negative Concordance	Low Prevalence Subgroup	Male	39	Asian	Non-Hispanic	No	No	No	Negative Concordance	Negative
	No	No	No	No	No	0.2	0	0	0	0	Negative Concordance	Low Prevalence Subgroup	Female	14	Multi-racial	Non-Hispanic	No	No	No	Negative Concordance	Negative
	No	No	No	No	No	0.2	0	0	0	0	Negative Concordance	Low Prevalence Subgroup	Female	17	Multi-racial	Non-Hispanic	No	No	No	Negative Concordance	Negative
Not Detected	No	No	No	No	Yes	0.2	0	0	0	0	Negative Concordance	Low Prevalence Subgroup	Female	62	White	Non-Hispanic	No	No	No	Negative Concordance	Negative
Not Detected	No	No	No	No	No	3.1	0	0	1	0	EI Positive Discordance	Low Prevalence Subgroup	Male	62	White	Non-Hispanic	No	No	No	EI Positive Discordance	Negative
Not Detected	No	No	Yes	No	No	1.3	0.1	0	1	0	EI Positive Discordance	High Prevalence Subgroup	Female	52	White	Non-Hispanic	No	No	No	EI Positive Discordance	Negative
Not Detected	No	No	No	No	No	0.2	0.1	0	0	0	Negative Concordance	Low Prevalence Subgroup	Male	81	White	Non-Hispanic	No	No	No	Negative Concordance	Negative
Not Detected	No	No	No	No	No	0.1	0.3	0	0	0	Negative Concordance	Low Prevalence Subgroup	Male	63	White	Non-Hispanic	No	No	No	Negative Concordance	Negative
Not Detected	No	No	No	No	No	0.1	0	0	0	0	Negative Concordance	Low Prevalence Subgroup	Male	56	White	Non-Hispanic	No	No	No	Negative Concordance	Negative
Not Detected	No	No	No	No	No	0.1	0	0	0	0	Negative Concordance	Low Prevalence Subgroup	Female	59	White	Non-Hispanic	No	No	No	Negative Concordance	Negative
Not Detected	No	No	No	No	Yes	0.2	0	0	0	0	Negative Concordance	Low Prevalence Subgroup	Male	61	White	Non-Hispanic	No	No	No	Negative Concordance	Negative
Not Detected	No	No	No	No	No	0.2	0	0	0	0	Negative Concordance	Low Prevalence Subgroup	Female	59	White	Non-Hispanic	No	No	No	Negative Concordance	Negative
Not Detected	No	No	No	No	No	0.1	0	0	0	0	Negative Concordance	Low Prevalence Subgroup	Male	77	White	Non-Hispanic	No	No	No	Negative Concordance	Negative
Not Detected	No	No	No	Yes	No	0.2	0	0	0	0	Negative Concordance	Low Prevalence Subgroup	Male	71	White	Non-Hispanic	No	No	No	Negative Concordance	Negative
Not Detected	No	No	No	No	No	0.3	0.1	0	0	0	Negative Concordance	Low Prevalence Subgroup	Female	71	White	Non-Hispanic	No	No	Yes	Negative Concordance	Negative
Not Detected	No	No	No	No	No	0.3	0	0	0	0	Negative Concordance	Low Prevalence Subgroup	Male	64	White	Non-Hispanic	Yes	No	No	Negative Concordance	Negative
Not Detected	No	No	No	No	No	0.2	0	0	0	0	Negative Concordance	Low Prevalence Subgroup	Female	32	White	Non-Hispanic	No	No	No	Negative Concordance	Negative
Not Detected	No	No	No	No	Yes	0.2	0	0	0	0	Negative Concordance	Low Prevalence Subgroup	Male	71	White	Non-Hispanic	No	No	No	Negative Concordance	Negative
	No	No	No	No	No	0.2	0	0	0	0	Negative Concordance	Low Prevalence Subgroup	Female	67	White	Non-Hispanic	No	No	No	Negative Concordance	Negative
Not Detected	No	No	No	No	No	0.4	0	0	0	0	Negative Concordance	Low Prevalence Subgroup	Male	40	White	Non-Hispanic	No	No	No	Negative Concordance	Negative
Not Detected	No	No	No	No	No	0.6	0	0	0	0	Negative Concordance	Low Prevalence Subgroup	Male	42	White	Non-Hispanic	No	No	No	Negative Concordance	Negative
Not Detected	No	No	No	No	No	0.1	0	0	0	0	Negative Concordance	Low Prevalence Subgroup	Female	46	White	Non-Hispanic	No	No	No	Negative Concordance	Negative
Not Detected	No	No	No	No	No	0.2	0.1	0	0	0	Negative Concordance	Low Prevalence Subgroup	Female	61	White	Non-Hispanic	No	Yes	No	Negative Concordance	Negative
Not Detected	No	No	No	No	No	0.2	0	0	0	0	Negative Concordance	Low Prevalence Subgroup	Female	54	White	Non-Hispanic	No	No	No	Negative Concordance	Negative
Not Detected	No	No	No	No	Yes	0.2	0	0	0	0	Negative Concordance	Low Prevalence Subgroup	Male	59	White	Non-Hispanic	No	No	No	Negative Concordance	Negative
	No	No	No	No	Yes	0.5	0	0	0	0	Negative Concordance	Low Prevalence Subgroup	Female	69	White	Non-Hispanic	No	No	No	Negative Concordance	Negative
Not Detected	No	No	No	No	No	0.1	0	0	0	0	Negative Concordance	Low Prevalence Subgroup	Female	59	White	Non-Hispanic	Yes	No	No	Negative Concordance	Negative
Not Detected	No	No	No	No	No	0.7	0	0	0	0	Negative Concordance	Low Prevalence Subgroup	Male	67	White	Non-Hispanic	No	No	No	Negative Concordance	Negative
Not Detected	No	No	No	No	No	0.1	0	0	0	0	Negative Concordance	Low Prevalence Subgroup	Female	40	White	Non-Hispanic	No	No	No	Negative Concordance	Negative
Not Detected	No	Yes	No	No	No	0.2	0	0	0	0	Negative Concordance	High Prevalence Subgroup	Female	16	White	Non-Hispanic	No	No	No	Negative Concordance	Negative
Not Detected	No	Yes	No	No	No	0.1	0	0	0	0	Negative Concordance	High Prevalence Subgroup	Female	49	White	Non-Hispanic	No	No	No	Negative Concordance	Negative
Not Detected	No	No	No	No	No	0.2	0	0	0	0	Negative Concordance	Low Prevalence Subgroup	Male	36	White	Non-Hispanic	No	No	No	Negative Concordance	Negative
	No	No	No	No	No	0.2	0	0	0	0	Negative Concordance	Low Prevalence Subgroup	Female	13	White	Non-Hispanic	No	No	No	Negative Concordance	Negative
Not Detected	No	No	No	No	No	0.3	0.1	0	0	0	Negative Concordance	Low Prevalence Subgroup	Male	14	Multi-racial	Non-Hispanic	No	No	No	Negative Concordance	Negative
Not Detected	No	No	No	No	No	0.1	1	0	0	0	Negative Concordance	Low Prevalence Subgroup	Female	33	White	Non-Hispanic	No	No	No	Negative Concordance	Positive
Not Detected	No	No	No	No	No	0.3	0.3	0	0	0	Negative Concordance	Low Prevalence Subgroup	Female	60	White	Non-Hispanic	No	No	No	Negative Concordance	Negative
Not Detected	No	No	No	No	No	0.1	0.7	0	0	0	Negative Concordance	Low Prevalence Subgroup	Female	21	White	Non-Hispanic	No	No	No	Negative Concordance	Negative
Not Detected	No	No	No	No	No	0.3	0.1	0	0	0	Negative Concordance	Low Prevalence Subgroup	Female	32	White	Non-Hispanic	No	No	No	Negative Concordance	Negative
Not Detected	No	No	No	No	No	0.1	0	0	0	0	Negative Concordance	Low Prevalence Subgroup	Male	34	White	Non-Hispanic	No	No	No	Negative Concordance	Negative
Not Detected	No	No	No	No	No	0.3	0	0	0	0	Negative Concordance	Low Prevalence Subgroup	Female	43	White	Non-Hispanic	No	No	Yes	Negative Concordance	Negative
	No	No	No	No	No	0.2	0	0	0	0	Negative Concordance	Low Prevalence Subgroup	Female	16	White	Non-Hispanic	No	No	No	Negative Concordance	Negative
Not Detected	No	No	No	No	No	0.3	0	0	0	0	Negative Concordance	Low Prevalence Subgroup	Male	14	White	Non-Hispanic	No	No	No	Negative Concordance	Negative
	No	No	No	No	No	0.3	0.1	0	0	0	Negative Concordance	Low Prevalence Subgroup	Male	42	White	Non-Hispanic	No	No	No	Negative Concordance	Negative
Not Detected	No	No	No	No	No	0.3	0	0	0	0	Negative Concordance	Low Prevalence Subgroup	Male	19	White	Non-Hispanic	No	No	No	Negative Concordance	Negative
Not Detected	No	No	No	No	Yes	0.4	0	0	0	0	Negative Concordance	Low Prevalence Subgroup	Male	51	White	Non-Hispanic	No	No	No	Negative Concordance	Negative
Not Detected	No	No	No	No	No	0.3	0	0	0	0	Negative Concordance	Low Prevalence Subgroup	Female	49	White	Non-Hispanic	No	No	No	Negative Concordance	Negative
Not Detected	No	No	No	No	No	0.4	0.1	0	0	0	Negative Concordance	Low Prevalence Subgroup	Male	13	White	Non-Hispanic	No	No	No	Negative Concordance	Negative
Not Detected	No	No	No	No	No	0.3	0	0	0	0	Negative Concordance	Low Prevalence Subgroup	Male	46	White	Non-Hispanic	No	No	No	Negative Concordance	Negative
Not Detected	No	No	No	No	No	0.3	0.2	0	0	0	Negative Concordance	Low Prevalence Subgroup	Female	44	White	Non-Hispanic	No	No	No	Negative Concordance	Negative
	No	No	No	No	No	0.2	0	0	0	0	Negative Concordance	Low Prevalence Subgroup	Female	44	White	Non-Hispanic	No	No	No	Negative Concordance	Negative
	No	No	No	No	No	0.1	0	0	0	0	Negative Concordance	Low Prevalence Subgroup	Male	47	White	Non-Hispanic	No	No	No	Negative Concordance	Negative
Not Detected	No	No	No	No	No	0.1	0	0	0	0	Negative Concordance	Low Prevalence Subgroup	Male	61	White	Non-Hispanic	No	No	No	Negative Concordance	Negative
Not Detected	No	Yes	No	No	Yes	0.1	0	0	0	0	Negative Concordance	High Prevalence Subgroup	Female	55	White	Non-Hispanic	No	No	No	Negative Concordance	Negative
Not Detected	No	No	No	No	No	0.2	0.1	0	0	0	Negative Concordance	Low Prevalence Subgroup	Female	61	White	Non-Hispanic	No	No	Yes	Negative Concordance	Negative
Not Detected	No	No	No	No	No	1.3	0	0	1	0	EI Positive Discordance	Low Prevalence Subgroup	Male	65	White	Non-Hispanic	No	No	No	EI Positive Discordance	Negative
Not Detected	No	No	No	No	No	0.1	0	0	0	0	Negative Concordance	Low Prevalence Subgroup	Male	60	White	Non-Hispanic	No	No	No	Negative Concordance	Negative
Not Detected	No	No	No	No	No	0.4	0	0	0	0	Negative Concordance	Low Prevalence Subgroup	Female	69	White	Non-Hispanic	No	No	No	Negative Concordance	Negative
Not Detected	No	No	No	No	No	0.7	0	0	0	0	Negative Concordance	Low Prevalence Subgroup	Male	72	White	Non-Hispanic	No	No	No	Negative Concordance	Negative
	No	Yes	No	No	No	0.1	0	0	0	0	Negative Concordance	High Prevalence Subgroup	Male	20	White	Non-Hispanic	No	No	No	Negative Concordance	Negative
	No	No	No	No	No	0.1	0	0	0	0	Negative Concordance	Low Prevalence Subgroup	Female	43	White	Non-Hispanic	No	No	No	Negative Concordance	Negative
Not Detected	No	No	No	No	No	0.3	0	0	0	0	Negative Concordance	Low Prevalence Subgroup	Male	78	White	Non-Hispanic	No	No	No	Negative Concordance	Negative
Not Detected	No	No	No	No	Yes	0.2	0	0	0	0	Negative Concordance	Low Prevalence Subgroup	Female	74	White	Non-Hispanic	No	No	No	Negative Concordance	Negative
Not Detected	No	No	No	No	No	0.1	0	0	0	0	Negative Concordance	Low Prevalence Subgroup	Female	48	White	Non-Hispanic	No	No	No	Negative Concordance	Negative
Not Detected	No	No	No	No	No	0.1	0	0	0	0	Negative Concordance	Low Prevalence Subgroup	Male	43	White	Non-Hispanic	No	No	No	Negative Concordance	Negative
Not Detected	No	No	No	No	No	0.2	0	0	0	0	Negative Concordance	Low Prevalence Subgroup	Male	44	White	Non-Hispanic	No	No	No	Negative Concordance	Negative
Not Detected	No	No	No	No	No	0.1	0	0	0	0	Negative Concordance	Low Prevalence Subgroup	Female	42	White	Non-Hispanic	No	No	Yes	Negative Concordance	Negative
Not Detected	No	No	No	No	Yes	0.4	0	0	0	0	Negative Concordance	Low Prevalence Subgroup	Female	60	White	Non-Hispanic	No	No	No	Negative Concordance	Negative
Not Detected	No	No	No	No	Yes	0.1	0	0	0	0	Negative Concordance	Low Prevalence Subgroup	Female	77	White	Non-Hispanic	Yes	No	No	Negative Concordance	Negative
Not Detected	No	Yes	No	No	No	0.1	0	0	0	0	Negative Concordance	High Prevalence Subgroup	Female	34	White	Non-Hispanic	No	No	No	Negative Concordance	Negative
Not Detected	No	Yes	No	No	No	0.3	0.1	0	0	0	Negative Concordance	High Prevalence Subgroup	Male	40	White	Non-Hispanic	No	No	No	Negative Concordance	Negative
Not Detected	No	No	No	No	No	0.2	0	0	0	0	Negative Concordance	Low Prevalence Subgroup	Female	28	White	Non-Hispanic	No	No	Yes	Negative Concordance	Negative
Not Detected	No	No	No	No	No	0.1	0	0	0	0	Negative Concordance	Low Prevalence Subgroup	Male	26	White	Non-Hispanic	No	No	No	Negative Concordance	Negative
Not Detected	No	No	No	No	Yes	0.3	0	0	0	0	Negative Concordance	Low Prevalence Subgroup	Female	84	White	Non-Hispanic	No	No	No	Negative Concordance	Negative
Not Detected	No	No	No	No	Yes	0.2	0	0	0	0	Negative Concordance	Low Prevalence Subgroup	Male	88	White	Non-Hispanic	Yes	No	No	Negative Concordance	Negative
	No	No	No	No	No	0.2	0	0	0	0	Negative Concordance	Low Prevalence Subgroup	Male	39	White	Non-Hispanic	No	No	No	Negative Concordance	Negative
Not Detected	No	No	No	No	No	0.2	0	0	0	0	Negative Concordance	Low Prevalence Subgroup	Male	63	White	Non-Hispanic	No	No	No	Negative Concordance	Negative
Not Detected	No	No	No	No	No	0.6	0.1	0	0	0	Negative Concordance	Low Prevalence Subgroup	Female	59	White	Non-Hispanic	No	No	Yes	Negative Concordance	Negative
Not Detected	No	No	No	No	No	0.2	0.2	0	0	0	Negative Concordance	Low Prevalence Subgroup	Male	33	White	Non-Hispanic	No	No	No	Negative Concordance	Negative
Not Detected	No	No	No	No	No	0.3	0	0	0	0	Negative Concordance	Low Prevalence Subgroup	Female	40	Asian	Non-Hispanic	No	No	No	Negative Concordance	Negative
Not Detected	No	No	No	No	No	0.8	0	0	0	0	Negative Concordance	Low Prevalence Subgroup	Male	41	White	Non-Hispanic	No	No	No	Negative Concordance	Negative
Not Detected	No	No	No	No	No	0.3	0.1	0	0	0	Negative Concordance	Low Prevalence Subgroup	Female	40	White	Non-Hispanic	No	No	No	Negative Concordance	Negative
Not Detected	No	No	No	No	No	0.2	0	0	0	0	Negative Concordance	Low Prevalence Subgroup	Female	13	White	Non-Hispanic	No	No	No	Negative Concordance	Negative
Not Detected	No	No	No	No	No	0.3	0	0	0	0	Negative Concordance	Low Prevalence Subgroup	Male	41	White	Non-Hispanic	No	No	No	Negative Concordance	Negative
Not Detected	No	No	No	No	No	0.2	0.1	0	0	0	Negative Concordance	Low Prevalence Subgroup	Female	40	White	Non-Hispanic	No	No	No	Negative Concordance	Negative
Not Detected	No	No	No	No	No	0.6	0.1	0	0	0	Negative Concordance	Low Prevalence Subgroup	Female	62	White	Non-Hispanic	No	No	No	Negative Concordance	Negative
Not Detected	No	No	No	Yes	No	0.3	0.1	0	0	0	Negative Concordance	Low Prevalence Subgroup	Male	68	White	Non-Hispanic	No	No	No	Negative Concordance	Negative
Not Detected	No	No	No	No	No	1	0	0	0	0	Negative Concordance	Low Prevalence Subgroup	Male	53	White	Non-Hispanic	No	No	No	Negative Concordance	Negative
Not Detected	No	No	No	No	Yes	0.2	0	0	0	0	Negative Concordance	Low Prevalence Subgroup	Male	58	White	Non-Hispanic	No	No	No	Negative Concordance	Negative
Not Detected	No	No	No	No	No	0.6	0	0	0	0	Negative Concordance	Low Prevalence Subgroup	Female	56	White	Non-Hispanic	No	No	No	Negative Concordance	Negative
Not Detected	No	No	No	No	No	0.2	0	0	0	0	Negative Concordance	Low Prevalence Subgroup	Female	66	White	Non-Hispanic	No	No	No	Negative Concordance	Negative
Not Detected	No	No	No	No	Yes	0.1	0	0	0	0	Negative Concordance	Low Prevalence Subgroup	Female	68	White	Non-Hispanic	No	No	No	Negative Concordance	Negative
Not Detected	No	No	No	No	No	0.2	0	0	0	0	Negative Concordance	Low Prevalence Subgroup	Male	68	White	Non-Hispanic	No	No	No	Negative Concordance	Negative
Not Detected	No	No	No	No	No	0.2	0.6	0	0	0	Negative Concordance	Low Prevalence Subgroup	Male	39	White	Non-Hispanic	No	No	No	Negative Concordance	Negative
Not Detected	No	No	No	No	No	0.2	0.1	0	0	0	Negative Concordance	Low Prevalence Subgroup	Female	38	White	Non-Hispanic	No	No	No	Negative Concordance	Negative
Not Detected	No	Yes	No	No	Yes	0.2	0	0	0	0	Negative Concordance	High Prevalence Subgroup	Male	43	White	Non-Hispanic	No	No	No	Negative Concordance	Negative
Not Detected	No	No	No	No	No	0.3	0	0	0	0	Negative Concordance	Low Prevalence Subgroup	Male	31	White	Non-Hispanic	No	No	No	Negative Concordance	Negative
Not Detected	No	No	No	No	No	0.2	0	0	0	0	Negative Concordance	Low Prevalence Subgroup	Female	29	White	Non-Hispanic	No	No	No	Negative Concordance	Negative
Not Detected	No	No	No	No	Yes	0.3	0.1	0	0	0	Negative Concordance	Low Prevalence Subgroup	Female	66	White	Non-Hispanic	No	No	No	Negative Concordance	Negative
Not Detected	No	No	No	No	No	0.2	0	0	0	0	Negative Concordance	Low Prevalence Subgroup	Female	35	White	Non-Hispanic	No	No	No	Negative Concordance	Negative
Not Detected	No	No	No	No	Yes	0.1	0	0	0	0	Negative Concordance	Low Prevalence Subgroup	Male	73	White	Non-Hispanic	No	No	No	Negative Concordance	Negative
Not Detected	No	No	No	No	No	0.2	0	0	0	0	Negative Concordance	Low Prevalence Subgroup	Male	63	White	Non-Hispanic	Yes	No	No	Negative Concordance	Negative
Not Detected	No	No	No	No	Yes	0.1	0	0	0	0	Negative Concordance	Low Prevalence Subgroup	Male	42	White	Non-Hispanic	No	No	No	Negative Concordance	Negative
Not Detected	No	No	No	Yes	Yes	0.2	0	0	0	0	Negative Concordance	Low Prevalence Subgroup	Female	42	White	Non-Hispanic	No	No	No	Negative Concordance	Negative
Not Detected	No	No	No	No	No	0.1	0	0	0	0	Negative Concordance	Low Prevalence Subgroup	Male	40	White	Non-Hispanic	No	No	No	Negative Concordance	Negative
Not Detected	No	No	No	No	No	0.2	0	0	0	0	Negative Concordance	Low Prevalence Subgroup	Male	40	White	Non-Hispanic	No	No	Yes	Negative Concordance	Negative
Not Detected	No	No	No	No	No	0.1	0	0	0	0	Negative Concordance	Low Prevalence Subgroup	Female	59	White	Non-Hispanic	No	No	No	Negative Concordance	Negative
Not Detected	No	No	No	No	No	0.3	0	0	0	0	Negative Concordance	Low Prevalence Subgroup	Female	25	White	Non-Hispanic	No	No	No	Negative Concordance	Negative
Not Detected	No	No	No	No	No	0.1	0	0	0	0	Negative Concordance	Low Prevalence Subgroup	Female	36	White	Non-Hispanic	No	No	No	Negative Concordance	Negative
Not Detected	No	No	No	No	No	0.3	0.1	0	0	0	Negative Concordance	Low Prevalence Subgroup	Male	18	White	Non-Hispanic	No	No	No	Negative Concordance	Negative
Not Detected	No	No	No	No	No	1.9	0	0	1	0	EI Positive Discordance	Low Prevalence Subgroup	Male	13	White	Non-Hispanic	No	No	No	EI Positive Discordance	Negative
Not Detected	No	No	No	No	No	0.3	0	0	0	0	Negative Concordance	Low Prevalence Subgroup	Male	16	White	Non-Hispanic	No	No	No	Negative Concordance	Negative
	No	Yes	No	No	No	0.2	0	0	0	0	Negative Concordance	High Prevalence Subgroup	Male	42	White	Non-Hispanic	No	No	No	Negative Concordance	Negative
	No	No	No	No	No	0.1	0	0	0	0	Negative Concordance	Low Prevalence Subgroup	Female	40	White	Non-Hispanic	No	No	No	Negative Concordance	Negative
Not Detected	No	No	No	No	No	0.9	0	0	0	0	Negative Concordance	Low Prevalence Subgroup	Female	83	White	Non-Hispanic	No	No	Yes	Negative Concordance	Negative
	No	No	No	No	No	0.9	0	0	0	0	Negative Concordance	Low Prevalence Subgroup	Male	54	White	Non-Hispanic	No	No	No	Negative Concordance	Negative
Not Detected	No	No	No	No	No	0.2	0.1	0	0	0	Negative Concordance	Low Prevalence Subgroup	Female	42	White	Non-Hispanic	No	No	No	Negative Concordance	Negative
Not Detected	No	No	No	No	No	0.3	0.1	0	0	0	Negative Concordance	Low Prevalence Subgroup	Male	15	White	Non-Hispanic	No	No	No	Negative Concordance	Negative
Not Detected	No	No	No	No	No	0.4	0	0	0	0	Negative Concordance	Low Prevalence Subgroup	Male	17	White	Non-Hispanic	No	No	No	Negative Concordance	Negative
Not Detected	No	No	No	No	No	0.3	0	0	0	0	Negative Concordance	Low Prevalence Subgroup	Male	43	White	Non-Hispanic	No	No	No	Negative Concordance	Negative
Not Detected	No	No	No	No	No	0.1	0	0	0	0	Negative Concordance	Low Prevalence Subgroup	Female	55	White	Non-Hispanic	No	No	No	Negative Concordance	Negative
Not Detected	No	No	No	No	No	0.2	0.1	0	0	0	Negative Concordance	Low Prevalence Subgroup	Male	68	White	Non-Hispanic	No	No	No	Negative Concordance	Negative
	No	No	No	No	No	0.1	0	0	0	0	Negative Concordance	Low Prevalence Subgroup	Female	18	White	Non-Hispanic	No	No	No	Negative Concordance	Negative
Not Detected	No	No	No	No	No	0.1	0	0	0	0	Negative Concordance	Low Prevalence Subgroup	Male	58	White	Non-Hispanic	Yes	No	No	Negative Concordance	Negative
Not Detected	No	No	No	No	No	0.1	0	0	0	0	Negative Concordance	Low Prevalence Subgroup	Male	16	White	Non-Hispanic	No	No	No	Negative Concordance	Negative
Not Detected	No	No	No	No	No	0.2	0	0	0	0	Negative Concordance	Low Prevalence Subgroup	Male	21	White	Non-Hispanic	No	No	No	Negative Concordance	Negative
Not Detected	No	No	No	No	Yes	0.2	0	0	0	0	Negative Concordance	Low Prevalence Subgroup	Male	22	Black	Non-Hispanic	No	No	No	Negative Concordance	Negative
Not Detected	No	No	No	No	No	0.1	0	0	0	0	Negative Concordance	Low Prevalence Subgroup	Female	69	White	Non-Hispanic	No	No	No	Negative Concordance	Negative
Not Detected	No	Yes	No	No	No	0.1	0	0	0	0	Negative Concordance	High Prevalence Subgroup	Female	40	White	Non-Hispanic	No	No	No	Negative Concordance	Negative
Not Detected	No	No	No	No	No	0.2	0.1	0	0	0	Negative Concordance	Low Prevalence Subgroup	Female	32	White	Non-Hispanic	No	No	No	Negative Concordance	Negative
Not Detected	No	No	No	No	No	0.4	0.1	0	0	0	Negative Concordance	Low Prevalence Subgroup	Male	35	White	Non-Hispanic	No	No	No	Negative Concordance	Negative
Not Detected	No	No	No	No	No	0.2	0	0	0	0	Negative Concordance	Low Prevalence Subgroup	Female	34	White	Non-Hispanic	No	No	No	Negative Concordance	Negative
Not Detected	No	No	No	No	No	0.1	0	0	0	0	Negative Concordance	Low Prevalence Subgroup	Female	60	White	Non-Hispanic	No	No	No	Negative Concordance	Negative
Not Detected	No	No	No	No	No	0.1	0	0	0	0	Negative Concordance	Low Prevalence Subgroup	Male	58	White	Non-Hispanic	No	No	No	Negative Concordance	Negative
Not Detected	No	No	No	No	No	0.1	0	0	0	0	Negative Concordance	Low Prevalence Subgroup	Male	33	White	Non-Hispanic	No	No	No	Negative Concordance	Negative
	No	No	No	No	No	0.2	0.6	0	0	0	Negative Concordance	Low Prevalence Subgroup	Female	30	White	Non-Hispanic	No	No	No	Negative Concordance	Negative
Not Detected	No	No	No	No	No	0.2	0	0	0	0	Negative Concordance	Low Prevalence Subgroup	Female	46	White	Non-Hispanic	No	No	No	Negative Concordance	Negative
Not Detected	No	No	No	No	No	0.6	0.4	0	0	0	Negative Concordance	Low Prevalence Subgroup	Male	68	White	Non-Hispanic	Yes	No	No	Negative Concordance	Negative
Not Detected	No	No	No	No	No	0.1	0	0	0	0	Negative Concordance	Low Prevalence Subgroup	Female	28	White	Non-Hispanic	No	No	Yes	Negative Concordance	Negative
Not Detected	No	No	No	No	No	0.2	0	0	0	0	Negative Concordance	Low Prevalence Subgroup	Female	63	White	Non-Hispanic	No	No	No	Negative Concordance	Negative
Not Detected	No	Yes	No	No	No	0.2	0	0	0	0	Negative Concordance	High Prevalence Subgroup	Male	28	White	Non-Hispanic	No	No	No	Negative Concordance	Negative
Not Detected	No	Yes	No	No	No	0.3	0	0	0	0	Negative Concordance	High Prevalence Subgroup	Female	25	White	Non-Hispanic	No	No	No	Negative Concordance	Negative
Not Detected	No	No	No	Yes	No	0.3	0	0	0	0	Negative Concordance	Low Prevalence Subgroup	Male	40	White	Non-Hispanic	No	No	No	Negative Concordance	Negative
Not Detected	No	No	No	Yes	No	0.4	0	0	0	0	Negative Concordance	Low Prevalence Subgroup	Female	70	White	Non-Hispanic	No	No	No	Negative Concordance	Negative
Not Detected	No	No	No	No	No	0.3	0	0	0	0	Negative Concordance	Low Prevalence Subgroup	Male	31	White	Non-Hispanic	No	No	No	Negative Concordance	Negative
Not Detected	No	No	No	No	No	0.1	0	0	0	0	Negative Concordance	Low Prevalence Subgroup	Female	30	White	Non-Hispanic	No	No	No	Negative Concordance	Negative
Not Detected	No	No	No	No	No	0.3	0.1	0	0	0	Negative Concordance	Low Prevalence Subgroup	Female	22	White	Non-Hispanic	No	No	No	Negative Concordance	Negative
Not Detected	No	No	No	No	No	0.3	0	0	0	0	Negative Concordance	Low Prevalence Subgroup	Male	25	White	Non-Hispanic	No	No	No	Negative Concordance	Negative
Not Detected	No	No	No	Yes	Yes	0.2	0	0	0	0	Negative Concordance	Low Prevalence Subgroup	Female	72	White	Non-Hispanic	No	No	Yes	Negative Concordance	Negative
Not Detected	No	No	No	No	No	0.3	0.2	0	0	0	Negative Concordance	Low Prevalence Subgroup	Male	77	White	Non-Hispanic	Yes	No	No	Negative Concordance	Negative
Not Detected	No	No	No	No	No	0.3	0	0	0	0	Negative Concordance	Low Prevalence Subgroup	Female	45	White	Hispanic	No	No	No	Negative Concordance	Negative
Not Detected	No	No	No	No	No	0.2	0	0	0	0	Negative Concordance	Low Prevalence Subgroup	Female	42	White	Non-Hispanic	No	No	No	Negative Concordance	Negative
Not Detected	No	No	No	No	No	0.2	0	0	0	0	Negative Concordance	Low Prevalence Subgroup	Female	20	White	Non-Hispanic	No	No	No	Negative Concordance	Negative
Not Detected	No	No	No	No	No	0.2	0	0	0	0	Negative Concordance	Low Prevalence Subgroup	Male	53	White	Non-Hispanic	No	No	No	Negative Concordance	Negative
Not Detected	No	No	No	No	No	0.2	0	0	0	0	Negative Concordance	Low Prevalence Subgroup	Male	18	White	Non-Hispanic	No	No	No	Negative Concordance	Negative
Not Detected	No	No	No	No	No	0.2	0	0	0	0	Negative Concordance	Low Prevalence Subgroup	Female	47	White	Non-Hispanic	No	No	No	Negative Concordance	Negative
Not Detected	No	No	No	No	No	0.5	0	0	0	0	Negative Concordance	Low Prevalence Subgroup	Female	50	White	Non-Hispanic	No	No	No	Negative Concordance	Negative
Not Detected	No	No	No	No	No	0.1	0.1	0	0	0	Negative Concordance	Low Prevalence Subgroup	Female	39	White	Non-Hispanic	No	No	No	Negative Concordance	Negative
Not Detected	No	No	No	No	No	0.1	0	0	0	0	Negative Concordance	Low Prevalence Subgroup	Male	41	White	Non-Hispanic	No	No	No	Negative Concordance	Negative
Not Detected	No	No	No	No	No	0.2	0	0	0	0	Negative Concordance	Low Prevalence Subgroup	Male	42	White	Non-Hispanic	No	No	No	Negative Concordance	Negative
Not Detected	No	No	No	No	No	0.2	0	0	0	0	Negative Concordance	Low Prevalence Subgroup	Female	16	White	Non-Hispanic	No	No	No	Negative Concordance	Negative
Not Detected	No	No	No	No	No	0.2	0.1	0	0	0	Negative Concordance	Low Prevalence Subgroup	Female	42	White	Non-Hispanic	No	No	No	Negative Concordance	Negative
Not Detected	No	No	No	No	No	0.3	0	0	0	0	Negative Concordance	Low Prevalence Subgroup	Male	41	White	Non-Hispanic	No	No	No	Negative Concordance	Negative
	No	No	No	No	No	0.1	0	0	0	0	Negative Concordance	Low Prevalence Subgroup	Female	43	White	Non-Hispanic	No	No	No	Negative Concordance	Negative
Not Detected	No	No	No	No	No	0.1	0.2	0	0	0	Negative Concordance	Low Prevalence Subgroup	Male	46	White	Non-Hispanic	No	No	No	Negative Concordance	Negative
Not Detected	No	No	No	Yes	Yes	0.2	0	0	0	0	Negative Concordance	Low Prevalence Subgroup	Male	65	White	Non-Hispanic	Yes	No	No	Negative Concordance	Negative
Not Detected	No	No	No	No	No	0.4	0	0	0	0	Negative Concordance	Low Prevalence Subgroup	Female	62	White	Non-Hispanic	No	No	No	Negative Concordance	Negative
Not Detected	No	No	No	No	No	0.3	0	0	0	0	Negative Concordance	Low Prevalence Subgroup	Male	54	White	Non-Hispanic	No	No	No	Negative Concordance	Negative
Not Detected	No	No	No	No	No	0.2	0.1	0	0	0	Negative Concordance	Low Prevalence Subgroup	Female	43	White	Hispanic	No	No	No	Negative Concordance	Negative
Not Detected	No	No	No	No	No	0.2	0	0	0	0	Negative Concordance	Low Prevalence Subgroup	Male	48	White	Non-Hispanic	No	No	No	Negative Concordance	Negative
Not Detected	No	No	No	No	No	0.3	0.1	0	0	0	Negative Concordance	Low Prevalence Subgroup	Female	63	White	Non-Hispanic	No	No	Yes	Negative Concordance	Negative
Not Detected	No	No	No	No	No	0.2	0	0	0	0	Negative Concordance	Low Prevalence Subgroup	Male	65	White	Non-Hispanic	No	No	No	Negative Concordance	Negative
	No	No	No	No	No	0.2	0.1	0	0	0	Negative Concordance	Low Prevalence Subgroup	Male	26	White	Non-Hispanic	No	No	No	Negative Concordance	Negative
Not Detected	No	No	No	No	No	0.3	0	0	0	0	Negative Concordance	Low Prevalence Subgroup	Female	30	White	Hispanic	No	No	No	Negative Concordance	Negative
	No	No	No	No	No	0.4	0	0	0	0	Negative Concordance	Low Prevalence Subgroup	Female	26	White	Non-Hispanic	No	No	Yes	Negative Concordance	Negative
Not Detected	No	No	No	No	No	0.2	0	0	0	0	Negative Concordance	Low Prevalence Subgroup	Female	37		Hispanic	No	No	No	Negative Concordance	Negative
Not Detected	No	No	No	No	No	0.4	0.1	0	0	0	Negative Concordance	Low Prevalence Subgroup	Male	67	White	Non-Hispanic	No	No	No	Negative Concordance	Negative
Not Detected	No	No	No	No	No	0.1	0.1	0	0	0	Negative Concordance	Low Prevalence Subgroup	Male	55	White	Non-Hispanic	No	No	No	Negative Concordance	Negative
Detected	No	No	No	No	No	0.4	0.2	1	0	0	Negative Concordance	High Prevalence Subgroup	Male	42	White	Non-Hispanic	No	No	No	Negative Concordance	Negative
Not Detected	No	No	No	No	No	0.2	0	0	0	0	Negative Concordance	Low Prevalence Subgroup	Male	23	White	Non-Hispanic	No	No	No	Negative Concordance	Negative
Not Detected	No	No	No	No	No	0.2	0	0	0	0	Negative Concordance	Low Prevalence Subgroup	Female	63	White	Non-Hispanic	No	No	No	Negative Concordance	Negative
Not Detected	No	No	No	No	No	0.1	0	0	0	0	Negative Concordance	Low Prevalence Subgroup	Female	79	White	Non-Hispanic	No	No	No	Negative Concordance	Negative
Not Detected	No	No	No	No	No	0.3	0	0	0	0	Negative Concordance	Low Prevalence Subgroup	Female	23	White	Non-Hispanic	No	No	No	Negative Concordance	Negative
Not Detected	No	No	Yes	No	No	0.2	0	0	0	0	Negative Concordance	High Prevalence Subgroup	Female	53	White	Non-Hispanic	No	No	No	Negative Concordance	Negative
Not Detected	No	No	No	Yes	Yes	0.2	0	0	0	0	Negative Concordance	Low Prevalence Subgroup	Female	44	White	Non-Hispanic	No	No	No	Negative Concordance	Negative
Not Detected	No	No	No	No	No	0.2	0	0	0	0	Negative Concordance	Low Prevalence Subgroup	Female	46	White	Non-Hispanic	No	No	No	Negative Concordance	Negative
Not Detected	No	No	No	No	No	0.2	0	0	0	0	Negative Concordance	Low Prevalence Subgroup	Male	15	White	Non-Hispanic	No	No	No	Negative Concordance	Negative
Not Detected	No	No	No	No	No	0.1	0	0	0	0	Negative Concordance	Low Prevalence Subgroup	Male	13	White	Non-Hispanic	No	No	No	Negative Concordance	Negative
Not Detected	No	No	No	No	No	1.3	0	0	1	0	EI Positive Discordance	Low Prevalence Subgroup	Male	46	White	Non-Hispanic	No	No	Yes	EI Positive Discordance	Negative
	No	No	No	No	No	0.2	0	0	0	0	Negative Concordance	Low Prevalence Subgroup	Female	31	White	Non-Hispanic	No	No	No	Negative Concordance	Negative
Not Detected	No	No	No	No	Yes	0.1	0	0	0	0	Negative Concordance	Low Prevalence Subgroup	Male	35	White	Non-Hispanic	No	No	No	Negative Concordance	Negative
Not Detected	No	No	No	No	No	0.2	0	0	0	0	Negative Concordance	Low Prevalence Subgroup	Male	53	Asian	Non-Hispanic	No	No	No	Negative Concordance	Negative
Not Detected	No	No	No	No	No	0.6	0	0	0	0	Negative Concordance	Low Prevalence Subgroup	Male	15	Asian	Non-Hispanic	No	No	No	Negative Concordance	Negative
Not Detected	No	No	No	No	No	0.1	0	0	0	0	Negative Concordance	Low Prevalence Subgroup	Female	49	Asian	Non-Hispanic	No	No	No	Negative Concordance	Negative
Not Detected	No	No	No	No	No	0.3	0	0	0	0	Negative Concordance	Low Prevalence Subgroup	Male	14	White	Non-Hispanic	No	No	No	Negative Concordance	Negative
Not Detected	No	No	No	No	No	0.4	0	0	0	0	Negative Concordance	Low Prevalence Subgroup	Male	49	White	Non-Hispanic	No	No	No	Negative Concordance	Negative
Not Detected	No	No	No	No	No	0.3	0.1	0	0	0	Negative Concordance	Low Prevalence Subgroup	Female	43	White	Non-Hispanic	No	No	No	Negative Concordance	Negative
Not Detected	No	No	No	No	No	0.1	0	0	0	0	Negative Concordance	Low Prevalence Subgroup	Female	64	White	Non-Hispanic	No	No	No	Negative Concordance	Negative
Not Detected	No	No	No	No	No	0.2	0	0	0	0	Negative Concordance	Low Prevalence Subgroup	Female	68	White	Non-Hispanic	No	No	No	Negative Concordance	Negative
Not Detected	No	No	No	No	No	0.4	0	0	0	0	Negative Concordance	Low Prevalence Subgroup	Female	20	White	Non-Hispanic	No	No	No	Negative Concordance	Negative
Not Detected	No	No	No	Yes	Yes	0.2	0	0	0	0	Negative Concordance	Low Prevalence Subgroup	Male	57	White	Non-Hispanic	No	No	No	Negative Concordance	Negative
Not Detected	No	No	No	No	Yes	0.2	0	0	0	0	Negative Concordance	Low Prevalence Subgroup	Female	52	White	Non-Hispanic	No	No	No	Negative Concordance	Negative
Not Detected	No	No	No	No	No	0.3	0	0	0	0	Negative Concordance	Low Prevalence Subgroup	Female	24	White	Non-Hispanic	No	No	No	Negative Concordance	Negative
	No	No	No	No	No	0.1	0.6	0	0	0	Negative Concordance	Low Prevalence Subgroup	Female	55	White	Non-Hispanic	No	No	No	Negative Concordance	Negative
	No	No	No	No	No	0.2	0.2	0	0	0	Negative Concordance	Low Prevalence Subgroup	Male	57	White	Non-Hispanic	No	No	No	Negative Concordance	Negative
Not Detected	No	No	No	No	No	0.1	0.1	0	0	0	Negative Concordance	Low Prevalence Subgroup	Male	44	White	Non-Hispanic	No	No	No	Negative Concordance	Negative
Not Detected	No	No	No	No	No	0.1	0	0	0	0	Negative Concordance	Low Prevalence Subgroup	Female	42	White	Non-Hispanic	No	No	No	Negative Concordance	Negative
Not Detected	No	No	No	No	No	0.1	0	0	0	0	Negative Concordance	Low Prevalence Subgroup	Female	40	White	Non-Hispanic	No	No	No	Negative Concordance	Negative
Not Detected	No	No	No	No	No	0.5	0.1	0	0	0	Negative Concordance	Low Prevalence Subgroup	Male	16	White	Non-Hispanic	No	No	No	Negative Concordance	Negative
Not Detected	No	No	No	No	No	0.1	0	0	0	0	Negative Concordance	Low Prevalence Subgroup	Male	46	White	Non-Hispanic	No	No	No	Negative Concordance	Negative
	No	No	No	No	No	0.6	0	0	0	0	Negative Concordance	Low Prevalence Subgroup	Male	35	White	Non-Hispanic	No	No	Yes	Negative Concordance	Negative
	No	No	No	No	No	0.2	0.3	0	0	0	Negative Concordance	Low Prevalence Subgroup	Female	31	White	Non-Hispanic	No	No	No	Negative Concordance	Negative
Not Detected	No	No	No	No	No	0.2	0	0	0	0	Negative Concordance	Low Prevalence Subgroup	Female	46	White	Non-Hispanic	No	No	Yes	Negative Concordance	Negative
Not Detected	No	No	No	No	No	0.9	0	0	0	0	Negative Concordance	Low Prevalence Subgroup	Male	22	White	Non-Hispanic	No	No	No	Negative Concordance	Negative
Not Detected	No	No	No	No	No	0.3	0.1	0	0	0	Negative Concordance	Low Prevalence Subgroup	Male	19	White	Non-Hispanic	No	No	No	Negative Concordance	Negative
Not Detected	No	No	No	No	No	0.4	0	0	0	0	Negative Concordance	Low Prevalence Subgroup	Male	44	White	Non-Hispanic	No	No	No	Negative Concordance	Negative
Not Detected	No	No	No	No	No	0.1	0	0	0	0	Negative Concordance	Low Prevalence Subgroup	Female	77	White	Non-Hispanic	Yes	No	No	Negative Concordance	Negative
Not Detected	No	Yes	No	No	No	0.4	0.1	0	0	0	Negative Concordance	High Prevalence Subgroup	Male	43	White	Non-Hispanic	No	No	No	Negative Concordance	Negative
Not Detected	No	No	No	No	No	0.3	0	0	0	0	Negative Concordance	Low Prevalence Subgroup	Male	20	White	Non-Hispanic	No	No	No	Negative Concordance	Negative
Not Detected	No	No	No	No	Yes	0.1	0	0	0	0	Negative Concordance	Low Prevalence Subgroup	Female	56	White	Non-Hispanic	No	No	No	Negative Concordance	Negative
Not Detected	No	No	No	No	No	1.2	0	0	1	0	EI Positive Discordance	Low Prevalence Subgroup	Male	56	White	Non-Hispanic	No	No	No	EI Positive Discordance	Negative
Not Detected	No	No	No	No	No	0.2	0.1	0	0	0	Negative Concordance	Low Prevalence Subgroup	Female	16		Hispanic	No	No	No	Negative Concordance	Negative
Not Detected	No	No	No	No	No	0.2	0.2	0	0	0	Negative Concordance	Low Prevalence Subgroup	Female	46	White	Hispanic	No	No	No	Negative Concordance	Negative
Not Detected	No	No	No	No	No	0.1	0	0	0	0	Negative Concordance	Low Prevalence Subgroup	Male	44	White	Hispanic	No	No	No	Negative Concordance	Negative
Not Detected	No	No	No	No	No	0.1	0	0	0	0	Negative Concordance	Low Prevalence Subgroup	Female	77	White	Non-Hispanic	No	No	No	Negative Concordance	Negative
Not Detected	No	No	No	No	No	0.2	0	0	0	0	Negative Concordance	Low Prevalence Subgroup	Male	60	White	Non-Hispanic	No	No	No	Negative Concordance	Negative
Not Detected	No	No	No	No	No	0.1	0	0	0	0	Negative Concordance	Low Prevalence Subgroup	Female	55	White	Non-Hispanic	No	No	No	Negative Concordance	Negative
Not Detected	No	No	No	No	No	0.2	0.1	0	0	0	Negative Concordance	Low Prevalence Subgroup	Male	63	White	Non-Hispanic	No	No	No	Negative Concordance	Negative
Not Detected	No	No	No	No	Yes	0.4	0.1	0	0	0	Negative Concordance	Low Prevalence Subgroup	Female	58	White	Non-Hispanic	No	No	No	Negative Concordance	Negative
Not Detected	No	No	No	No	No	0.3	0	0	0	0	Negative Concordance	Low Prevalence Subgroup	Male	65	White	Non-Hispanic	No	No	No	Negative Concordance	Negative
Not Detected	No	No	No	No	No	0.3	0	0	0	0	Negative Concordance	Low Prevalence Subgroup	Female	64	White	Non-Hispanic	No	No	No	Negative Concordance	Negative
Not Detected	No	No	No	No	No	0.2	0	0	0	0	Negative Concordance	Low Prevalence Subgroup	Female	35	White	Non-Hispanic	No	No	No	Negative Concordance	Negative
Not Detected	No	No	No	No	No	0.1	0	0	0	0	Negative Concordance	Low Prevalence Subgroup	Male	36	White	Non-Hispanic	No	No	No	Negative Concordance	Negative
Not Detected	No	No	No	Yes	Yes	0.1	0	0	0	0	Negative Concordance	Low Prevalence Subgroup	Female	59	White	Non-Hispanic	No	No	No	Negative Concordance	Negative
Not Detected	No	No	No	No	No	0.3	0	0	0	0	Negative Concordance	Low Prevalence Subgroup	Female	27	White	Non-Hispanic	No	No	No	Negative Concordance	Negative
Not Detected	No	No	No	No	Yes	0.4	0	0	0	0	Negative Concordance	Low Prevalence Subgroup	Male	63	White	Non-Hispanic	No	No	No	Negative Concordance	Negative
	No	No	No	No	No	0.1	0	0	0	0	Negative Concordance	Low Prevalence Subgroup	Female	47	White	Non-Hispanic	No	No	No	Negative Concordance	Negative
Not Detected	No	No	No	No	No	0.2	0	0	0	0	Negative Concordance	Low Prevalence Subgroup	Female	19	White	Non-Hispanic	No	No	No	Negative Concordance	Negative
Not Detected	No	No	No	No	No	0.2	0	0	0	0	Negative Concordance	Low Prevalence Subgroup	Female	23	White	Non-Hispanic	No	No	No	Negative Concordance	Negative
Not Detected	No	No	No	No	No	0.2	0	0	0	0	Negative Concordance	Low Prevalence Subgroup	Female	20	White	Non-Hispanic	No	No	No	Negative Concordance	Negative
Not Detected	No	No	No	No	Yes	0.9	0	0	0	0	Negative Concordance	Low Prevalence Subgroup	Male	65	White	Non-Hispanic	No	No	No	Negative Concordance	Negative
Not Detected	No	No	No	No	Yes	0.2	0	0	0	0	Negative Concordance	Low Prevalence Subgroup	Female	55	White	Non-Hispanic	No	No	Yes	Negative Concordance	Negative
Not Detected	No	No	No	No	No	0.2	0.1	0	0	0	Negative Concordance	Low Prevalence Subgroup	Female	39	White	Non-Hispanic	No	No	No	Negative Concordance	Negative
Not Detected	No	No	No	No	No	0.6	0	0	0	0	Negative Concordance	Low Prevalence Subgroup	Female	28	White	Non-Hispanic	No	No	No	Negative Concordance	Negative
Not Detected	No	No	No	No	No	0.2	0	0	0	0	Negative Concordance	Low Prevalence Subgroup	Male	30	White	Non-Hispanic	No	No	No	Negative Concordance	Negative
Not Detected	No	No	No	No	No	0.3	0	0	0	0	Negative Concordance	Low Prevalence Subgroup	Female	32	White	Non-Hispanic	No	No	No	Negative Concordance	Negative
Not Detected	No	No	No	No	No	0.2	0	0	0	0	Negative Concordance	Low Prevalence Subgroup	Male	36	White	Non-Hispanic	No	No	No	Negative Concordance	Negative
Not Detected	No	No	No	No	No	0.3	0.2	0	0	0	Negative Concordance	Low Prevalence Subgroup	Male	37	White	Non-Hispanic	No	No	No	Negative Concordance	Negative
Not Detected	No	No	No	No	No	0.1	0	0	0	0	Negative Concordance	Low Prevalence Subgroup	Female	34	White	Non-Hispanic	No	No	No	Negative Concordance	Negative
Not Detected	No	No	No	No	No	0.4	0	0	0	0	Negative Concordance	Low Prevalence Subgroup	Female	49	Asian	Non-Hispanic	No	No	No	Negative Concordance	Negative
Not Detected	No	No	No	Yes	No	0.1	0	0	0	0	Negative Concordance	Low Prevalence Subgroup	Male	58	White	Non-Hispanic	No	No	No	Negative Concordance	Negative
Not Detected	No	No	No	No	No	0.7	0.1	0	0	0	Negative Concordance	Low Prevalence Subgroup	Female	73	White	Non-Hispanic	No	No	No	Negative Concordance	Negative
Not Detected	No	No	No	No	No	0.3	0	0	0	0	Negative Concordance	Low Prevalence Subgroup	Female	14	White	Non-Hispanic	No	No	No	Negative Concordance	Negative
Not Detected	No	No	No	No	No	0.2	0	0	0	0	Negative Concordance	Low Prevalence Subgroup	Male	76	White	Non-Hispanic	No	No	No	Negative Concordance	Negative
Not Detected	No	No	No	No	No	0.5	0	0	0	0	Negative Concordance	Low Prevalence Subgroup	Female	44	White	Non-Hispanic	No	No	No	Negative Concordance	Negative
Not Detected	No	No	No	No	No	0.1	0	0	0	0	Negative Concordance	Low Prevalence Subgroup	Male	13	White	Non-Hispanic	No	No	No	Negative Concordance	Negative
Not Detected	No	No	No	No	No	0.2	0	0	0	0	Negative Concordance	Low Prevalence Subgroup	Female	16	White	Non-Hispanic	No	No	No	Negative Concordance	Negative
Not Detected	No	No	No	No	No	0.1	0	0	0	0	Negative Concordance	Low Prevalence Subgroup	Female	38	White	Non-Hispanic	No	No	No	Negative Concordance	Negative
Not Detected	No	No	No	No	No	0.7	0	0	0	0	Negative Concordance	Low Prevalence Subgroup	Female	50	Multi-racial	Hispanic	No	No	No	Negative Concordance	Negative
Not Detected	No	No	No	No	Yes	0.2	0	0	0	0	Negative Concordance	Low Prevalence Subgroup	Female	49	White	Non-Hispanic	No	No	No	Negative Concordance	Negative
Not Detected	No	No	No	No	No	0.2	0.1	0	0	0	Negative Concordance	Low Prevalence Subgroup	Female	46	White	Non-Hispanic	No	No	No	Negative Concordance	Negative
Not Detected	No	No	No	No	No	0.1	0.2	0	0	0	Negative Concordance	Low Prevalence Subgroup	Female	79	White	Non-Hispanic	No	No	Yes	Negative Concordance	Negative
Not Detected	No	No	No	No	No	0.3	0	0	0	0	Negative Concordance	Low Prevalence Subgroup	Male	36	Asian	Non-Hispanic	No	No	No	Negative Concordance	Negative
Not Detected	No	No	No	No	No	0.3	0.7	0	0	0	Negative Concordance	Low Prevalence Subgroup	Female	35	Asian	Non-Hispanic	No	No	No	Negative Concordance	Negative
Not Detected	No	No	No	No	No	0.2	0	0	0	0	Negative Concordance	Low Prevalence Subgroup	Female	39	White	Non-Hispanic	No	No	No	Negative Concordance	Negative
Not Detected	No	No	No	No	No	0.2	0	0	0	0	Negative Concordance	Low Prevalence Subgroup	Female	13	White	Non-Hispanic	No	No	No	Negative Concordance	Negative
Not Detected	No	No	No	No	No	0.2	0	0	0	0	Negative Concordance	Low Prevalence Subgroup	Female	16	White	Non-Hispanic	No	No	No	Negative Concordance	Negative
Not Detected	No	No	No	No	No	0.1	0	0	0	0	Negative Concordance	Low Prevalence Subgroup	Male	60	White	Hispanic	No	No	No	Negative Concordance	Negative
Not Detected	No	No	No	No	No	0.9	0	0	0	0	Negative Concordance	Low Prevalence Subgroup	Female	14	White	Non-Hispanic	No	No	No	Negative Concordance	Negative
Not Detected	No	No	No	No	No	0.1	0	0	0	0	Negative Concordance	Low Prevalence Subgroup	Male	16	White	Non-Hispanic	No	No	No	Negative Concordance	Negative
Not Detected	No	No	No	No	No	0.3	0	0	0	0	Negative Concordance	Low Prevalence Subgroup	Female	41	White	Non-Hispanic	No	No	Yes	Negative Concordance	Negative
	No	No	No	No	No	0.2	0	0	0	0	Negative Concordance	Low Prevalence Subgroup	Male	59	White	Non-Hispanic	No	No	No	Negative Concordance	Negative
Not Detected	No	No	No	No	No	0.2	0	0	0	0	Negative Concordance	Low Prevalence Subgroup	Male	31	Multi-racial	Hispanic	No	No	No	Negative Concordance	Negative
Not Detected	No	No	No	No	No	0.2	0	0	0	0	Negative Concordance	Low Prevalence Subgroup	Female	61	White	Non-Hispanic	No	No	No	Negative Concordance	Negative
Not Detected	No	No	No	No	Yes	0.8	0	0	0	0	Negative Concordance	Low Prevalence Subgroup	Female	63	White	Non-Hispanic	No	No	No	Negative Concordance	Negative
Not Detected	No	No	No	No	No	0.2	0	0	0	0	Negative Concordance	Low Prevalence Subgroup	Male	71	White	Non-Hispanic	No	No	No	Negative Concordance	Negative
	No	No	No	No	No	0.3	0	0	0	0	Negative Concordance	Low Prevalence Subgroup	Female	17	White	Non-Hispanic	No	No	No	Negative Concordance	Negative
	No	No	No	No	No	1	0	0	0	0	Negative Concordance	Low Prevalence Subgroup	Male	51	White	Non-Hispanic	No	No	No	Negative Concordance	Negative
	No	No	No	No	No	0.5	0	0	0	0	Negative Concordance	Low Prevalence Subgroup	Male	20	White	Non-Hispanic	No	No	No	Negative Concordance	Negative
	No	No	No	No	No	0.2	0	0	0	0	Negative Concordance	Low Prevalence Subgroup	Female	45	White	Non-Hispanic	No	No	No	Negative Concordance	Negative
	No	No	No	No	No	0.3	0	0	0	0	Negative Concordance	Low Prevalence Subgroup	Male	15	White	Non-Hispanic	No	No	No	Negative Concordance	Negative
Not Detected	No	No	No	No	No	0.3	0	0	0	0	Negative Concordance	Low Prevalence Subgroup	Female	45	White	Non-Hispanic	No	No	No	Negative Concordance	Negative
Not Detected	No	No	No	Yes	Yes	0.3	0	0	0	0	Negative Concordance	Low Prevalence Subgroup	Female	73	White	Non-Hispanic	No	No	No	Negative Concordance	Negative
Not Detected	No	No	No	No	Yes	0.2	0	0	0	0	Negative Concordance	Low Prevalence Subgroup	Male	75	White	Non-Hispanic	Yes	No	No	Negative Concordance	Negative
Not Detected	No	No	No	No	Yes	0.3	0	0	0	0	Negative Concordance	Low Prevalence Subgroup	Male	54	White	Non-Hispanic	No	No	No	Negative Concordance	Negative
Not Detected	No	No	No	No	No	0.1	0	0	0	0	Negative Concordance	Low Prevalence Subgroup	Female	53	White	Non-Hispanic	No	No	No	Negative Concordance	Negative
Not Detected	No	No	No	No	No	0.1	0	0	0	0	Negative Concordance	Low Prevalence Subgroup	Female	15	White	Non-Hispanic	No	No	No	Negative Concordance	Negative
Not Detected	No	No	No	No	No	0.2	0	0	0	0	Negative Concordance	Low Prevalence Subgroup	Male	19	White	Non-Hispanic	No	No	No	Negative Concordance	Negative
Not Detected	No	No	No	No	No	0.1	0.3	0	0	0	Negative Concordance	Low Prevalence Subgroup	Male	44	White	Non-Hispanic	No	No	No	Negative Concordance	Negative
Not Detected	No	No	No	No	No	0.1	0	0	0	0	Negative Concordance	Low Prevalence Subgroup	Female	63	White	Non-Hispanic	No	No	No	Negative Concordance	Negative
Not Detected	No	No	No	No	No	0.1	0	0	0	0	Negative Concordance	Low Prevalence Subgroup	Male	72	White	Non-Hispanic	No	No	No	Negative Concordance	Negative
Not Detected	No	No	No	No	No	0.1	0.1	0	0	0	Negative Concordance	Low Prevalence Subgroup	Female	34	White	Non-Hispanic	No	No	No	Negative Concordance	Negative
Not Detected	No	No	No	No	No	0.3	0.1	0	0	0	Negative Concordance	Low Prevalence Subgroup	Female	34	White	Non-Hispanic	No	No	No	Negative Concordance	Negative
Not Detected	No	No	No	No	No	0.2	0	0	0	0	Negative Concordance	Low Prevalence Subgroup	Male	45	White	Non-Hispanic	No	No	No	Negative Concordance	Negative
Not Detected	No	No	No	No	No	0.6	0	0	0	0	Negative Concordance	Low Prevalence Subgroup	Male	78	American Indian or Alaska Native	Hispanic	No	No	No	Negative Concordance	Negative
Not Detected	No	No	No	No	No	0.2	0.4	0	0	0	Negative Concordance	Low Prevalence Subgroup	Male	53	White	Non-Hispanic	No	No	No	Negative Concordance	Negative
Not Detected	No	No	No	No	No	0.2	0	0	0	0	Negative Concordance	Low Prevalence Subgroup	Male	22	White	Non-Hispanic	No	No	No	Negative Concordance	Negative
Not Detected	No	No	No	No	No	0.2	0.1	0	0	0	Negative Concordance	Low Prevalence Subgroup	Female	49	White	Non-Hispanic	No	No	No	Negative Concordance	Negative
Not Detected	No	No	No	No	No	0.2	0	0	0	0	Negative Concordance	Low Prevalence Subgroup	Female	22	White	Non-Hispanic	No	No	No	Negative Concordance	Negative
Not Detected	No	No	No	No	No	0.3	0	0	0	0	Negative Concordance	Low Prevalence Subgroup	Female	51	White	Non-Hispanic	No	No	No	Negative Concordance	Negative
Not Detected	No	No	No	No	No	0.2	0.3	0	0	0	Negative Concordance	Low Prevalence Subgroup	Male	57	White	Non-Hispanic	No	No	No	Negative Concordance	Negative
Not Detected	No	No	No	No	No	0.2	0	0	0	0	Negative Concordance	Low Prevalence Subgroup	Male	39	White	Non-Hispanic	No	No	No	Negative Concordance	Negative
Not Detected	No	No	No	No	No	0.2	0	0	0	0	Negative Concordance	Low Prevalence Subgroup	Male	66	White	Non-Hispanic	No	No	No	Negative Concordance	Negative
Not Detected	No	No	No	No	No	0.1	0.1	0	0	0	Negative Concordance	Low Prevalence Subgroup	Male	66	White	Non-Hispanic	No	No	No	Negative Concordance	Negative
Not Detected	No	No	No	No	No	0.2	0	0	0	0	Negative Concordance	Low Prevalence Subgroup	Female	66	White	Non-Hispanic	No	No	No	Negative Concordance	Negative
Not Detected	No	No	No	No	No	0.3	0	0	0	0	Negative Concordance	Low Prevalence Subgroup	Male	61	White	Non-Hispanic	Yes	No	No	Negative Concordance	Negative
Not Detected	No	No	No	No	No	0.3	0	0	0	0	Negative Concordance	Low Prevalence Subgroup	Female	50	White	Non-Hispanic	No	No	No	Negative Concordance	Negative
	No	Yes	No	No	No	0.4	0	0	0	0	Negative Concordance	High Prevalence Subgroup	Male	43	White	Non-Hispanic	No	No	No	Negative Concordance	Negative
	No	No	No	No	No	0.1	0	0	0	0	Negative Concordance	Low Prevalence Subgroup	Female	41	White	Non-Hispanic	No	No	No	Negative Concordance	Negative
Not Detected	No	No	No	No	No	0.2	0	0	0	0	Negative Concordance	Low Prevalence Subgroup	Male	51	White	Non-Hispanic	No	No	No	Negative Concordance	Negative
Not Detected	No	No	No	No	No	0.3	0.1	0	0	0	Negative Concordance	Low Prevalence Subgroup	Male	55	Native Hawaiian or Other Pacific Islander	Non-Hispanic	No	No	No	Negative Concordance	Negative
Not Detected	No	No	No	No	No	0.5	0.1	0	0	0	Negative Concordance	Low Prevalence Subgroup	Female	22	Multi-racial	Non-Hispanic	No	No	No	Negative Concordance	Negative
Not Detected	No	No	No	No	No	0.4	0.1	0	0	0	Negative Concordance	Low Prevalence Subgroup	Female	15	Multi-racial	Non-Hispanic	No	No	No	Negative Concordance	Negative
Not Detected	No	No	No	No	No	0.1	0.1	0	0	0	Negative Concordance	Low Prevalence Subgroup	Female	52	White	Non-Hispanic	No	No	Yes	Negative Concordance	Negative
Not Detected	No	No	No	No	No	0.7	0	0	0	0	Negative Concordance	Low Prevalence Subgroup	Male	45	White	Non-Hispanic	No	No	No	Negative Concordance	Negative
Not Detected	No	No	No	No	No	0.2	0	0	0	0	Negative Concordance	Low Prevalence Subgroup	Female	12	White	Non-Hispanic	No	No	No	Negative Concordance	Negative
Not Detected	No	No	No	No	No	0.1	0.2	0	0	0	Negative Concordance	Low Prevalence Subgroup	Female	46	White	Non-Hispanic	No	No	No	Negative Concordance	Negative
Not Detected	No	No	No	No	No	0.3	0.7	0	0	0	Negative Concordance	Low Prevalence Subgroup	Male	17	Multi-racial	Non-Hispanic	No	No	No	Negative Concordance	Negative
Not Detected	No	No	No	No	No	0.2	0	0	0	0	Negative Concordance	Low Prevalence Subgroup	Female	14	White	Non-Hispanic	No	No	No	Negative Concordance	Negative
Not Detected	No	No	No	No	No	0.3	0.2	0	0	0	Negative Concordance	Low Prevalence Subgroup	Female	60	White	Non-Hispanic	No	No	Yes	Negative Concordance	Negative
Not Detected	No	No	No	No	Yes	0.2	0	0	0	0	Negative Concordance	Low Prevalence Subgroup	Male	62	White	Non-Hispanic	No	No	No	Negative Concordance	Negative
Not Detected	No	No	No	No	No	0.1	0	0	0	0	Negative Concordance	Low Prevalence Subgroup	Male	34	White	Non-Hispanic	No	No	No	Negative Concordance	Negative
	No	Yes	No	No	No	0.2	0	0	0	0	Negative Concordance	High Prevalence Subgroup	Female	64	White	Non-Hispanic	No	Yes	No	Negative Concordance	Negative
Not Detected	No	No	No	No	Yes	0.2	0	0	0	0	Negative Concordance	Low Prevalence Subgroup	Male	68	White	Non-Hispanic	No	No	No	Negative Concordance	Negative
Not Detected	No	No	No	No	No	0.6	0	0	0	0	Negative Concordance	Low Prevalence Subgroup	Female	66	White	Non-Hispanic	No	No	No	Negative Concordance	Negative
Not Detected	No	No	No	No	Yes	0.3	0.4	0	0	0	Negative Concordance	Low Prevalence Subgroup	Female	64	White	Non-Hispanic	No	No	No	Negative Concordance	Negative
Not Detected	No	No	No	No	Yes	0.2	0	0	0	0	Negative Concordance	Low Prevalence Subgroup	Male	68	White	Non-Hispanic	No	No	No	Negative Concordance	Negative
Not Detected	No	No	No	No	No	0.4	0.2	0	0	0	Negative Concordance	Low Prevalence Subgroup	Female	23	White	Non-Hispanic	No	No	No	Negative Concordance	Negative
Not Detected	No	No	No	No	No	0.2	0	0	0	0	Negative Concordance	Low Prevalence Subgroup	Female	56	White	Non-Hispanic	No	No	No	Negative Concordance	Negative
Not Detected	No	No	No	No	No	0.2	0.1	0	0	0	Negative Concordance	Low Prevalence Subgroup	Male	85	White	Non-Hispanic	No	No	No	Negative Concordance	Negative
Not Detected	No	No	No	No	No	0.1	0	0	0	0	Negative Concordance	Low Prevalence Subgroup	Male	53	White	Non-Hispanic	No	No	No	Negative Concordance	Negative
Not Detected	No	No	No	No	No	0.2	0	0	0	0	Negative Concordance	Low Prevalence Subgroup	Female	15	White	Non-Hispanic	No	No	No	Negative Concordance	Negative
Not Detected	No	No	No	No	No	0.2	0	0	0	0	Negative Concordance	Low Prevalence Subgroup	Male	17	White	Non-Hispanic	No	No	No	Negative Concordance	Negative
Not Detected	No	No	No	No	No	0.4	0	0	0	0	Negative Concordance	Low Prevalence Subgroup	Female	58	Asian	Non-Hispanic	No	No	No	Negative Concordance	Negative
Not Detected	No	No	No	No	No	0.2	0	0	0	0	Negative Concordance	Low Prevalence Subgroup	Male	52	White	Non-Hispanic	No	No	Yes	Negative Concordance	Negative
Not Detected	No	No	No	No	No	0.2	0	0	0	0	Negative Concordance	Low Prevalence Subgroup	Female	16	White	Non-Hispanic	No	No	No	Negative Concordance	Negative
Not Detected	No	No	No	No	No	0.2	0	0	0	0	Negative Concordance	Low Prevalence Subgroup	Female	50	White	Non-Hispanic	No	No	No	Negative Concordance	Negative
Not Detected	No	No	No	No	No	0.2	0.1	0	0	0	Negative Concordance	Low Prevalence Subgroup	Female	55	White	Non-Hispanic	No	No	No	Negative Concordance	Negative
Not Detected	No	No	No	No	No	0.1	1.2	0	0	0	Negative Concordance	Low Prevalence Subgroup	Female	20	White	Non-Hispanic	No	No	No	Negative Concordance	Positive
Not Detected	No	No	Yes	No	No	0.1	0	0	0	0	Negative Concordance	High Prevalence Subgroup	Female	53	White	Non-Hispanic	No	No	No	Negative Concordance	Negative
Not Detected	No	No	Yes	No	No	0.1	0	0	0	0	Negative Concordance	High Prevalence Subgroup	Male	57	White	Non-Hispanic	No	No	No	Negative Concordance	Negative
Not Detected	No	No	No	No	Yes	0.2	0	0	0	0	Negative Concordance	Low Prevalence Subgroup	Male	57	White	Non-Hispanic	No	No	No	Negative Concordance	Negative
Not Detected	No	No	No	No	Yes	0.3	0.1	0	0	0	Negative Concordance	Low Prevalence Subgroup	Male	71	White	Non-Hispanic	No	No	No	Negative Concordance	Negative
Not Detected	No	No	No	No	No	0.2	0.1	0	0	0	Negative Concordance	Low Prevalence Subgroup	Female	57	White	Non-Hispanic	No	No	No	Negative Concordance	Negative
Not Detected	No	No	No	No	No	0.2	1.1	0	0	0	Negative Concordance	Low Prevalence Subgroup	Male	74	White	Non-Hispanic	No	No	No	Negative Concordance	Positive
Not Detected	No	No	No	No	No	0.1	0	0	0	0	Negative Concordance	Low Prevalence Subgroup	Male	70	White	Non-Hispanic	No	No	No	Negative Concordance	Negative
Not Detected	No	No	No	Yes	No	0.2	0	0	0	0	Negative Concordance	Low Prevalence Subgroup	Female	67	White	Non-Hispanic	No	No	No	Negative Concordance	Negative
Not Detected	No	No	No	No	No	0.1	0	0	0	0	Negative Concordance	Low Prevalence Subgroup	Male	50	White	Non-Hispanic	No	No	No	Negative Concordance	Negative
Not Detected	No	No	No	No	No	0.2	0	0	0	0	Negative Concordance	Low Prevalence Subgroup	Female	48	White	Non-Hispanic	No	No	No	Negative Concordance	Negative
Not Detected	No	No	No	No	No	0.2	0	0	0	0	Negative Concordance	Low Prevalence Subgroup	Male	35	White	Non-Hispanic	No	No	No	Negative Concordance	Negative
Not Detected	No	No	No	No	No	0.2	0	0	0	0	Negative Concordance	Low Prevalence Subgroup	Female	18	White	Non-Hispanic	No	No	No	Negative Concordance	Negative
Not Detected	No	No	No	No	No	0.2	0	0	0	0	Negative Concordance	Low Prevalence Subgroup	Female	12	White	Non-Hispanic	No	No	No	Negative Concordance	Negative
Not Detected	No	No	No	No	No	0.2	0	0	0	0	Negative Concordance	Low Prevalence Subgroup	Female	42	White	Non-Hispanic	No	No	No	Negative Concordance	Negative
Not Detected	No	No	No	No	No	0.2	0	0	0	0	Negative Concordance	Low Prevalence Subgroup	Male	16	White	Non-Hispanic	No	No	No	Negative Concordance	Negative
Not Detected	No	No	No	No	No	0.1	0	0	0	0	Negative Concordance	Low Prevalence Subgroup	Female	73	White	Non-Hispanic	No	No	No	Negative Concordance	Negative
Not Detected	No	No	No	No	No	0.1	0	0	0	0	Negative Concordance	Low Prevalence Subgroup	Male	61	White	Non-Hispanic	No	No	No	Negative Concordance	Negative
Not Detected	No	No	No	No	No	0.2	0.1	0	0	0	Negative Concordance	Low Prevalence Subgroup	Female	53	White	Non-Hispanic	No	No	No	Negative Concordance	Negative
Not Detected	No	No	No	Yes	Yes	0.2	0	0	0	0	Negative Concordance	Low Prevalence Subgroup	Male	61	White	Non-Hispanic	No	No	No	Negative Concordance	Negative
Not Detected	No	No	No	No	No	0.2	0	0	0	0	Negative Concordance	Low Prevalence Subgroup	Male	52	White	Non-Hispanic	No	No	Yes	Negative Concordance	Negative
Not Detected	No	No	No	No	No	1	0	0	0	0	Negative Concordance	Low Prevalence Subgroup	Female	74	White	Non-Hispanic	No	No	No	Negative Concordance	Negative
Not Detected	No	No	No	No	No	0.3	0	0	0	0	Negative Concordance	Low Prevalence Subgroup	Male	82	White	Non-Hispanic	No	No	No	Negative Concordance	Negative
Not Detected	No	No	No	No	No	0.2	0	0	0	0	Negative Concordance	Low Prevalence Subgroup	Male	31	White	Non-Hispanic	No	No	No	Negative Concordance	Negative
Not Detected	No	No	No	No	No	1.9	0.2	0	1	0	EI Positive Discordance	Low Prevalence Subgroup	Female	28	White	Hispanic	No	No	No	EI Positive Discordance	Negative
Not Detected	No	No	No	No	No	0.1	0	0	0	0	Negative Concordance	Low Prevalence Subgroup	Female	52	White	Non-Hispanic	No	No	No	Negative Concordance	Negative
Not Detected	No	No	No	No	No	0.2	0	0	0	0	Negative Concordance	Low Prevalence Subgroup	Male	57	White	Non-Hispanic	No	No	No	Negative Concordance	Negative
Not Detected	No	No	No	No	Yes	0.2	0.1	0	0	0	Negative Concordance	Low Prevalence Subgroup	Female	83	White	Non-Hispanic	No	No	Yes	Negative Concordance	Negative
Not Detected	No	No	No	No	No	0.2	0	0	0	0	Negative Concordance	Low Prevalence Subgroup	Female	52	White	Non-Hispanic	No	No	No	Negative Concordance	Negative
Not Detected	No	No	No	No	No	0.2	0	0	0	0	Negative Concordance	Low Prevalence Subgroup	Male	66	White	Non-Hispanic	No	No	No	Negative Concordance	Negative
Not Detected	No	No	No	No	No	0.2	0	0	0	0	Negative Concordance	Low Prevalence Subgroup	Female	60	White	Non-Hispanic	No	No	No	Negative Concordance	Negative
Not Detected	No	No	No	No	No	0.2	0	0	0	0	Negative Concordance	Low Prevalence Subgroup	Male	63	White	Non-Hispanic	No	No	No	Negative Concordance	Negative
Not Detected	No	No	No	No	No	0.3	0.1	0	0	0	Negative Concordance	Low Prevalence Subgroup	Female	14	White	Non-Hispanic	No	No	No	Negative Concordance	Negative
	No	No	No	No	No	0.1	0	0	0	0	Negative Concordance	Low Prevalence Subgroup	Female	19	White	Non-Hispanic	No	No	No	Negative Concordance	Negative
Not Detected	No	No	No	No	No	0.2	0	0	0	0	Negative Concordance	Low Prevalence Subgroup	Female	53	White	Non-Hispanic	No	No	No	Negative Concordance	Negative
Not Detected	No	No	No	No	No	0.6	0	0	0	0	Negative Concordance	Low Prevalence Subgroup	Male	21	White	Non-Hispanic	No	No	No	Negative Concordance	Negative
Not Detected	No	No	No	No	No	0.2	0	0	0	0	Negative Concordance	Low Prevalence Subgroup	Male	66	White	Non-Hispanic	No	No	No	Negative Concordance	Negative
Not Detected	No	No	No	No	No	0.3	0	0	0	0	Negative Concordance	Low Prevalence Subgroup	Female	25		Non-Hispanic	No	No	No	Negative Concordance	Negative
Not Detected	No	No	No	No	No	0.5	2.3	0	0	1	Abbott Positive Discordance	Low Prevalence Subgroup	Female	59	White	Non-Hispanic	Yes	No	No	Abbott Positive Discordance	Positive
Not Detected	No	No	No	No	No	0.3	0	0	0	0	Negative Concordance	Low Prevalence Subgroup	Male	32	White	Non-Hispanic	No	No	No	Negative Concordance	Negative
Not Detected	No	No	No	No	No	0.2	0.1	0	0	0	Negative Concordance	Low Prevalence Subgroup	Female	30	White	Non-Hispanic	No	No	No	Negative Concordance	Negative
Not Detected	No	No	No	No	No	0.1	0	0	0	0	Negative Concordance	Low Prevalence Subgroup	Male	56	White	Non-Hispanic	No	No	No	Negative Concordance	Negative
Not Detected	No	No	No	No	No	0.1	0	0	0	0	Negative Concordance	Low Prevalence Subgroup	Female	69	White	Non-Hispanic	No	Yes	No	Negative Concordance	Negative
Not Detected	No	No	No	No	No	0.1	0	0	0	0	Negative Concordance	Low Prevalence Subgroup	Male	73	White	Non-Hispanic	Yes	No	No	Negative Concordance	Negative
Not Detected	No	No	No	No	No	0.1	0	0	0	0	Negative Concordance	Low Prevalence Subgroup	Female	32	White	Non-Hispanic	No	No	Yes	Negative Concordance	Negative
Not Detected	No	No	No	No	No	0.3	0	0	0	0	Negative Concordance	Low Prevalence Subgroup	Male	37	White	Non-Hispanic	No	No	No	Negative Concordance	Negative
Not Detected	No	No	No	No	No	0.2	0.1	0	0	0	Negative Concordance	Low Prevalence Subgroup	Female	31	White	Non-Hispanic	No	No	No	Negative Concordance	Negative
Not Detected	No	No	No	No	No	0.1	0.1	0	0	0	Negative Concordance	Low Prevalence Subgroup	Male	71	White	Non-Hispanic	No	No	No	Negative Concordance	Negative
Not Detected	No	No	No	No	Yes	0.2	0	0	0	0	Negative Concordance	Low Prevalence Subgroup	Female	73	White	Non-Hispanic	Yes	No	No	Negative Concordance	Negative
Not Detected	No	No	No	No	Yes	0.8	0.2	0	0	0	Negative Concordance	Low Prevalence Subgroup	Female	37	White	Non-Hispanic	No	No	No	Negative Concordance	Negative
Not Detected	No	No	No	Yes	Yes	0.1	0	0	0	0	Negative Concordance	Low Prevalence Subgroup	Male	37	White	Non-Hispanic	No	No	No	Negative Concordance	Negative
Not Detected	No	No	No	Yes	No	0.4	0	0	0	0	Negative Concordance	Low Prevalence Subgroup	Female	54	White	Non-Hispanic	No	No	No	Negative Concordance	Negative
Not Detected	No	No	No	No	No	0.7	0	0	0	0	Negative Concordance	Low Prevalence Subgroup	Male	51	White	Non-Hispanic	No	No	No	Negative Concordance	Negative
Not Detected	No	No	No	No	No	0.4	0.1	0	0	0	Negative Concordance	Low Prevalence Subgroup	Male	50	White	Non-Hispanic	No	No	No	Negative Concordance	Negative
Not Detected	No	No	No	No	No	0.1	0	0	0	0	Negative Concordance	Low Prevalence Subgroup	Female	43	White	Non-Hispanic	No	No	No	Negative Concordance	Negative
Not Detected	No	No	No	No	Yes	0.2	0	0	0	0	Negative Concordance	Low Prevalence Subgroup	Female	50	White	Non-Hispanic	No	No	No	Negative Concordance	Negative
	No	No	No	Yes	No	0.4	0	0	0	0	Negative Concordance	Low Prevalence Subgroup	Female	13	White	Non-Hispanic	No	No	No	Negative Concordance	Negative
	No	No	No	No	No	0.2	0	0	0	0	Negative Concordance	Low Prevalence Subgroup	Male	16	White	Non-Hispanic	No	No	No	Negative Concordance	Negative
Not Detected	No	No	No	No	No	0.1	0	0	0	0	Negative Concordance	Low Prevalence Subgroup	Male	50	White	Non-Hispanic	No	No	No	Negative Concordance	Negative
Not Detected	No	No	No	No	No	1.3	0.2	0	1	0	EI Positive Discordance	Low Prevalence Subgroup	Female	47	White	Non-Hispanic	No	No	Yes	EI Positive Discordance	Negative
Not Detected	No	No	No	No	No	0.2	0.1	0	0	0	Negative Concordance	Low Prevalence Subgroup	Female	54	White	Non-Hispanic	No	No	Yes	Negative Concordance	Negative
Not Detected	No	No	No	No	No	0.1	0	0	0	0	Negative Concordance	Low Prevalence Subgroup	Male	54	White	Non-Hispanic	No	No	No	Negative Concordance	Negative
Not Detected	No	No	No	No	Yes	0.2	0	0	0	0	Negative Concordance	Low Prevalence Subgroup	Male	51	White	Non-Hispanic	Yes	No	Yes	Negative Concordance	Negative
Not Detected	No	No	No	No	No	0.3	0	0	0	0	Negative Concordance	Low Prevalence Subgroup	Female	54	White	Non-Hispanic	No	No	No	Negative Concordance	Negative
Not Detected	No	No	No	No	No	0.3	0	0	0	0	Negative Concordance	Low Prevalence Subgroup	Male	57	White	Non-Hispanic	No	No	No	Negative Concordance	Negative
	No	No	No	No	No	0.2	0	0	0	0	Negative Concordance	Low Prevalence Subgroup	Female	46	White	Non-Hispanic	No	No	No	Negative Concordance	Negative
	No	No	No	No	No	0.2	0	0	0	0	Negative Concordance	Low Prevalence Subgroup	Male	12	White	Non-Hispanic	No	No	No	Negative Concordance	Negative
	No	No	No	No	No	0.1	0	0	0	0	Negative Concordance	Low Prevalence Subgroup	Male	41	White	Non-Hispanic	No	No	No	Negative Concordance	Negative
	No	No	No	No	No	0.2	0	0	0	0	Negative Concordance	Low Prevalence Subgroup	Male	38	White	Non-Hispanic	No	No	No	Negative Concordance	Negative
Not Detected	No	No	No	No	No	0.1	0	0	0	0	Negative Concordance	Low Prevalence Subgroup	Male	45	White	Non-Hispanic	No	No	No	Negative Concordance	Negative
Not Detected	No	No	No	No	No	0.4	0	0	0	0	Negative Concordance	Low Prevalence Subgroup	Male	16	White	Non-Hispanic	No	No	No	Negative Concordance	Negative
Not Detected	No	No	No	No	No	0.2	0	0	0	0	Negative Concordance	Low Prevalence Subgroup	Female	45	White	Non-Hispanic	No	No	No	Negative Concordance	Negative
Not Detected	No	No	No	No	Yes	0.2	0	0	0	0	Negative Concordance	Low Prevalence Subgroup	Female	69	White	Non-Hispanic	No	No	No	Negative Concordance	Negative
Not Detected	No	No	No	No	No	0.2	0.1	0	0	0	Negative Concordance	Low Prevalence Subgroup	Female	69	White	Non-Hispanic	No	No	No	Negative Concordance	Negative
Not Detected	No	No	No	No	No	0.6	0.1	0	0	0	Negative Concordance	Low Prevalence Subgroup	Male	32	White	Non-Hispanic	No	No	No	Negative Concordance	Negative
Not Detected	No	No	No	No	No	0.6	0.1	0	0	0	Negative Concordance	Low Prevalence Subgroup	Male	30	White	Non-Hispanic	No	No	No	Negative Concordance	Negative
Not Detected	No	No	No	No	No	0.4	0	0	0	0	Negative Concordance	Low Prevalence Subgroup	Female	31	White	Non-Hispanic	No	No	No	Negative Concordance	Negative
Not Detected	No	No	No	No	No	0.1	0	0	0	0	Negative Concordance	Low Prevalence Subgroup	Female	34	White	Non-Hispanic	No	No	No	Negative Concordance	Negative
Not Detected	No	No	No	No	No	0.4	0	0	0	0	Negative Concordance	Low Prevalence Subgroup	Male	36	White	Non-Hispanic	No	No	No	Negative Concordance	Negative
Not Detected	No	No	No	No	No	0.2	0	0	0	0	Negative Concordance	Low Prevalence Subgroup	Female	72	White	Non-Hispanic	No	No	No	Negative Concordance	Negative
Not Detected	No	No	No	Yes	Yes	0.7	0	0	0	0	Negative Concordance	Low Prevalence Subgroup	Male	75	White	Non-Hispanic	No	No	No	Negative Concordance	Negative
Not Detected	No	No	No	Yes	Yes	0.3	0	0	0	0	Negative Concordance	Low Prevalence Subgroup	Male	73	White	Non-Hispanic	No	No	No	Negative Concordance	Negative
Not Detected	No	No	No	No	No	0.1	0	0	0	0	Negative Concordance	Low Prevalence Subgroup	Female	64	White	Non-Hispanic	No	No	No	Negative Concordance	Negative
Not Detected	No	No	No	No	Yes	0.4	0	0	0	0	Negative Concordance	Low Prevalence Subgroup	Male	37	White	Non-Hispanic	No	No	No	Negative Concordance	Negative
Not Detected	No	No	No	No	No	0.6	0	0	0	0	Negative Concordance	Low Prevalence Subgroup	Male	51	White	Non-Hispanic	No	No	No	Negative Concordance	Negative
Not Detected	No	No	No	No	No	0.2	0.3	0	0	0	Negative Concordance	Low Prevalence Subgroup	Female	50	White	Non-Hispanic	No	No	Yes	Negative Concordance	Negative
Not Detected	No	No	No	No	No	0.3	0	0	0	0	Negative Concordance	Low Prevalence Subgroup	Female	37	White	Non-Hispanic	No	No	No	Negative Concordance	Negative
Not Detected	No	No	No	No	No	0.5	0	0	0	0	Negative Concordance	Low Prevalence Subgroup	Male	39	White	Non-Hispanic	No	No	No	Negative Concordance	Negative
Not Detected	No	No	No	No	No	0.2	0	0	0	0	Negative Concordance	Low Prevalence Subgroup	Male	61	White	Non-Hispanic	Yes	Yes	Yes	Negative Concordance	Negative
Not Detected	No	No	No	No	No	0.2	0	0	0	0	Negative Concordance	Low Prevalence Subgroup	Female	57	White	Non-Hispanic	No	No	No	Negative Concordance	Negative
Not Detected	No	No	No	No	No	0.1	0	0	0	0	Negative Concordance	Low Prevalence Subgroup	Male	36	White	Non-Hispanic	No	No	No	Negative Concordance	Negative
Not Detected	No	No	No	No	No	0.1	0	0	0	0	Negative Concordance	Low Prevalence Subgroup	Female	42	Asian	Non-Hispanic	No	No	No	Negative Concordance	Negative
Not Detected	No	No	No	No	No	0.1	0	0	0	0	Negative Concordance	Low Prevalence Subgroup	Female	42	White	Non-Hispanic	No	No	No	Negative Concordance	Negative
Not Detected	No	No	No	No	No	0.2	0	0	0	0	Negative Concordance	Low Prevalence Subgroup	Male	63	White	Non-Hispanic	No	No	No	Negative Concordance	Negative
Not Detected	No	No	No	No	No	0.3	0	0	0	0	Negative Concordance	Low Prevalence Subgroup	Female	63	White	Non-Hispanic	No	No	No	Negative Concordance	Negative
Not Detected	No	No	No	No	No	0.2	0	0	0	0	Negative Concordance	Low Prevalence Subgroup	Male	73	White	Non-Hispanic	Yes	No	No	Negative Concordance	Negative
Not Detected	No	No	No	No	Yes	0.3	0	0	0	0	Negative Concordance	Low Prevalence Subgroup	Female	74	White	Non-Hispanic	No	No	No	Negative Concordance	Negative
Not Detected	No	No	No	No	No	0.2	0	0	0	0	Negative Concordance	Low Prevalence Subgroup	Male	38	White	Non-Hispanic	No	No	No	Negative Concordance	Negative
Not Detected	No	No	No	No	No	0.1	0	0	0	0	Negative Concordance	Low Prevalence Subgroup	Female	34	White	Non-Hispanic	No	No	No	Negative Concordance	Negative
Not Detected	No	Yes	No	No	Yes	0.2	0	0	0	0	Negative Concordance	High Prevalence Subgroup	Female	62	White	Non-Hispanic	No	No	No	Negative Concordance	Negative
Not Detected	No	Yes	No	No	No	0.3	0	0	0	0	Negative Concordance	High Prevalence Subgroup	Female	62	White	Non-Hispanic	No	No	No	Negative Concordance	Negative
	No	Yes	No	No	No	0.1	0	0	0	0	Negative Concordance	High Prevalence Subgroup	Male	31	White	Non-Hispanic	No	No	No	Negative Concordance	Negative
Not Detected	No	No	No	No	No	0.3	0.3	0	0	0	Negative Concordance	Low Prevalence Subgroup	Female	28	White	Non-Hispanic	No	No	No	Negative Concordance	Negative
Not Detected	No	No	No	No	No	0.1	0	0	0	0	Negative Concordance	Low Prevalence Subgroup	Female	35	White	Non-Hispanic	No	No	No	Negative Concordance	Negative
Not Detected	No	No	No	No	No	0.2	0.3	0	0	0	Negative Concordance	Low Prevalence Subgroup	Male	39	White	Non-Hispanic	No	No	No	Negative Concordance	Negative
Not Detected	No	No	No	No	No	0.2	0	0	0	0	Negative Concordance	Low Prevalence Subgroup	Male	18	White	Non-Hispanic	No	No	No	Negative Concordance	Negative
Not Detected	No	No	No	No	No	0.1	0	0	0	0	Negative Concordance	Low Prevalence Subgroup	Female	40	White	Non-Hispanic	No	No	No	Negative Concordance	Negative
Not Detected	No	No	No	No	No	0.3	0	0	0	0	Negative Concordance	Low Prevalence Subgroup	Female	57	White	Non-Hispanic	No	No	No	Negative Concordance	Negative
Not Detected	No	Yes	No	No	No	0.2	0	0	0	0	Negative Concordance	High Prevalence Subgroup	Male	54	White	Non-Hispanic	No	No	No	Negative Concordance	Negative
Not Detected	No	No	No	No	No	0.8	0.2	0	0	0	Negative Concordance	Low Prevalence Subgroup	Male	16	White	Non-Hispanic	No	No	No	Negative Concordance	Negative
Not Detected	No	No	No	No	No	0.2	0	0	0	0	Negative Concordance	Low Prevalence Subgroup	Female	38	White	Non-Hispanic	No	No	No	Negative Concordance	Negative
Not Detected	No	No	No	No	No	0.1	0	0	0	0	Negative Concordance	Low Prevalence Subgroup	Male	77	White	Non-Hispanic	No	No	No	Negative Concordance	Negative
Not Detected	No	No	No	No	Yes	0.1	0	0	0	0	Negative Concordance	Low Prevalence Subgroup	Female	69	White	Non-Hispanic	No	No	No	Negative Concordance	Negative
Not Detected	No	No	No	No	No	0.8	0	0	0	0	Negative Concordance	Low Prevalence Subgroup	Female	18	White	Non-Hispanic	No	No	No	Negative Concordance	Negative
Not Detected	No	No	No	No	No	0.4	0	0	0	0	Negative Concordance	Low Prevalence Subgroup	Female	49	White	Non-Hispanic	No	No	No	Negative Concordance	Negative
Not Detected	No	No	No	No	No	0.2	0	0	0	0	Negative Concordance	Low Prevalence Subgroup	Female	16	White	Non-Hispanic	No	No	No	Negative Concordance	Negative
Not Detected	No	Yes	No	No	No	0.2	0	0	0	0	Negative Concordance	High Prevalence Subgroup	Female	30	White	Non-Hispanic	No	No	Yes	Negative Concordance	Negative
	No	No	No	No	No	0.1	0	0	0	0	Negative Concordance	Low Prevalence Subgroup	Female	67	White	Non-Hispanic	No	No	No	Negative Concordance	Negative
Not Detected	No	No	No	Yes	Yes	0.5	0	0	0	0	Negative Concordance	Low Prevalence Subgroup	Male	65	White	Non-Hispanic	No	No	No	Negative Concordance	Negative
Not Detected	No	No	No	Yes	Yes	0.9	0	0	0	0	Negative Concordance	Low Prevalence Subgroup	Female	62	White	Non-Hispanic	No	No	No	Negative Concordance	Negative
Not Detected	No	No	No	No	No	2.6	0	0	1	0	EI Positive Discordance	Low Prevalence Subgroup	Female	49	White	Non-Hispanic	No	No	No	EI Positive Discordance	Negative
Not Detected	No	No	No	No	No	0.1	0	0	0	0	Negative Concordance	Low Prevalence Subgroup	Female	62	White	Hispanic	No	No	No	Negative Concordance	Negative
Not Detected	No	No	No	No	No	0.5	0	0	0	0	Negative Concordance	Low Prevalence Subgroup	Female	36	White	Non-Hispanic	No	No	No	Negative Concordance	Negative
Not Detected	No	No	No	No	No	0.3	0	0	0	0	Negative Concordance	Low Prevalence Subgroup	Female	30	White	Non-Hispanic	No	No	No	Negative Concordance	Negative
Not Detected	No	No	No	No	No	0.1	0	0	0	0	Negative Concordance	Low Prevalence Subgroup	Male	41	White	Hispanic	No	No	No	Negative Concordance	Negative
Not Detected	No	No	No	No	No	0.2	0	0	0	0	Negative Concordance	Low Prevalence Subgroup	Male	32	White	Non-Hispanic	No	No	No	Negative Concordance	Negative
	No	No	No	No	No	0.2	0.1	0	0	0	Negative Concordance	Low Prevalence Subgroup	Female	13	White	Non-Hispanic	No	No	No	Negative Concordance	Negative
	No	No	No	No	No	0.3	0	0	0	0	Negative Concordance	Low Prevalence Subgroup	Male	41	White	Non-Hispanic	No	No	No	Negative Concordance	Negative
	No	No	No	No	No	0.1	0	0	0	0	Negative Concordance	Low Prevalence Subgroup	Female	40	White	Non-Hispanic	No	No	No	Negative Concordance	Negative
Not Detected	No	No	No	No	No	0.1	0.1	0	0	0	Negative Concordance	Low Prevalence Subgroup	Male	36	White	Non-Hispanic	No	No	No	Negative Concordance	Negative
Not Detected	No	No	No	No	No	0.3	0	0	0	0	Negative Concordance	Low Prevalence Subgroup	Female	33	White	Non-Hispanic	No	No	No	Negative Concordance	Negative
Not Detected	No	No	No	No	No	0.3	0	0	0	0	Negative Concordance	Low Prevalence Subgroup	Male	69	Black	Non-Hispanic	No	No	No	Negative Concordance	Negative
Not Detected	No	No	No	No	No	0.3	0	0	0	0	Negative Concordance	Low Prevalence Subgroup	Female	67	White	Non-Hispanic	No	No	No	Negative Concordance	Negative
Not Detected	No	No	No	No	No	0.1	0	0	0	0	Negative Concordance	Low Prevalence Subgroup	Male	73	White	Non-Hispanic	No	No	No	Negative Concordance	Negative
Not Detected	No	No	No	No	No	0.2	0	0	0	0	Negative Concordance	Low Prevalence Subgroup	Female	33	White	Non-Hispanic	No	No	No	Negative Concordance	Negative
Not Detected	No	No	No	Yes	Yes	0.2	0	0	0	0	Negative Concordance	Low Prevalence Subgroup	Female	68	White	Non-Hispanic	No	No	No	Negative Concordance	Negative
Not Detected	No	No	No	No	No	0.4	0	0	0	0	Negative Concordance	Low Prevalence Subgroup	Male	69	White	Non-Hispanic	No	No	No	Negative Concordance	Negative
	No	No	No	No	No	0.3	0	0	0	0	Negative Concordance	Low Prevalence Subgroup	Female	55	White	Non-Hispanic	No	No	No	Negative Concordance	Negative
Not Detected	No	No	No	No	Yes	0.6	0	0	0	0	Negative Concordance	Low Prevalence Subgroup	Male	57	White	Non-Hispanic	No	No	No	Negative Concordance	Negative
	No	No	No	No	No	0.6	0	0	0	0	Negative Concordance	Low Prevalence Subgroup	Female	30	White	Non-Hispanic	No	No	No	Negative Concordance	Negative
	No	No	No	No	Yes	0.2	0	0	0	0	Negative Concordance	Low Prevalence Subgroup	Male	54	White	Non-Hispanic	No	No	No	Negative Concordance	Negative
	No	No	Yes	No	No	0.2	0	0	0	0	Negative Concordance	High Prevalence Subgroup	Female	57	White	Non-Hispanic	No	No	No	Negative Concordance	Negative
Not Detected	No	No	No	Yes	Yes	0.3	0	0	0	0	Negative Concordance	Low Prevalence Subgroup	Male	76	White	Non-Hispanic	Yes	No	No	Negative Concordance	Negative
Not Detected	No	No	No	No	No	0.1	0.1	0	0	0	Negative Concordance	Low Prevalence Subgroup	Male	49	White	Hispanic	No	No	No	Negative Concordance	Negative
Not Detected	No	No	No	No	No	0.2	0	0	0	0	Negative Concordance	Low Prevalence Subgroup	Male	19	White	Hispanic	No	No	No	Negative Concordance	Negative
Not Detected	No	No	No	No	No	0.7	0	0	0	0	Negative Concordance	Low Prevalence Subgroup	Male	16	White	Hispanic	No	No	No	Negative Concordance	Negative
Not Detected	No	No	No	No	No	0.2	0	0	0	0	Negative Concordance	Low Prevalence Subgroup	Female	26	White	Hispanic	No	No	No	Negative Concordance	Negative
Not Detected	No	No	No	No	No	0.3	0	0	0	0	Negative Concordance	Low Prevalence Subgroup	Male	15	White	Hispanic	No	No	No	Negative Concordance	Negative
Not Detected	No	No	No	No	No	0.2	0	0	0	0	Negative Concordance	Low Prevalence Subgroup	Female	51	White	Hispanic	No	No	No	Negative Concordance	Negative
Not Detected	No	No	No	No	Yes	2.7	0	0	1	0	EI Positive Discordance	Low Prevalence Subgroup	Male	71	White	Hispanic	Yes	No	No	EI Positive Discordance	Negative
Not Detected	No	No	No	No	No	0.4	0	0	0	0	Negative Concordance	Low Prevalence Subgroup	Male	61	White	Non-Hispanic	No	No	No	Negative Concordance	Negative
Not Detected	No	No	No	Yes	No	0.2	0	0	0	0	Negative Concordance	Low Prevalence Subgroup	Female	55	White	Hispanic	No	No	No	Negative Concordance	Negative
	No	No	No	No	Yes	0.2	0	0	0	0	Negative Concordance	Low Prevalence Subgroup	Female	62	White	Non-Hispanic	No	No	No	Negative Concordance	Negative
Not Detected	No	No	No	No	No	0.2	0	0	0	0	Negative Concordance	Low Prevalence Subgroup	Male	35	White	Non-Hispanic	No	No	No	Negative Concordance	Negative
Not Detected	No	No	No	No	No	0.5	0	0	0	0	Negative Concordance	Low Prevalence Subgroup	Male	28	Multi-racial	Non-Hispanic	No	No	No	Negative Concordance	Negative
Not Detected	No	No	No	No	Yes	0.4	0	0	0	0	Negative Concordance	Low Prevalence Subgroup	Female	75	White	Non-Hispanic	No	No	No	Negative Concordance	Negative
Not Detected	No	No	No	No	No	0.2	0.1	0	0	0	Negative Concordance	Low Prevalence Subgroup	Male	55	White	Non-Hispanic	No	No	No	Negative Concordance	Negative
Not Detected	No	No	No	No	No	0.8	0	0	0	0	Negative Concordance	Low Prevalence Subgroup	Male	34	White	Non-Hispanic	No	No	No	Negative Concordance	Negative
Not Detected	No	No	No	No	No	0.2	0	0	0	0	Negative Concordance	Low Prevalence Subgroup	Male	34	White	Non-Hispanic	No	No	No	Negative Concordance	Negative
Not Detected	No	No	No	No	No	0.2	0	0	0	0	Negative Concordance	Low Prevalence Subgroup	Female	70	White	Non-Hispanic	No	No	No	Negative Concordance	Negative
Not Detected	No	No	No	No	No	0.2	0	0	0	0	Negative Concordance	Low Prevalence Subgroup	Male	68	White	Non-Hispanic	No	No	No	Negative Concordance	Negative
Not Detected	No	No	No	No	Yes	0.3	0	0	0	0	Negative Concordance	Low Prevalence Subgroup	Male	73	White	Non-Hispanic	Yes	No	No	Negative Concordance	Negative
Not Detected	No	No	No	Yes	Yes	0.3	0	0	0	0	Negative Concordance	Low Prevalence Subgroup	Female	70	White	Non-Hispanic	Yes	No	Yes	Negative Concordance	Negative
Not Detected	No	No	No	No	No	0.1	0	0	0	0	Negative Concordance	Low Prevalence Subgroup	Male	45		Hispanic	No	No	No	Negative Concordance	Negative
Not Detected	No	No	No	No	No	0.2	0	0	0	0	Negative Concordance	Low Prevalence Subgroup	Male	72	Multi-racial	Hispanic	No	No	No	Negative Concordance	Negative
Not Detected	No	No	No	No	No	0.6	0	0	0	0	Negative Concordance	Low Prevalence Subgroup	Female	42	White	Hispanic	No	No	No	Negative Concordance	Negative
Not Detected	No	No	No	No	No	0.2	0	0	0	0	Negative Concordance	Low Prevalence Subgroup	Male	64	White	Non-Hispanic	Yes	No	No	Negative Concordance	Negative
Not Detected	No	No	No	No	Yes	0.3	0	0	0	0	Negative Concordance	Low Prevalence Subgroup	Female	58	White	Non-Hispanic	No	No	No	Negative Concordance	Negative
Not Detected	No	No	No	No	No	0.3	0	0	0	0	Negative Concordance	Low Prevalence Subgroup	Male	17	White	Non-Hispanic	No	No	No	Negative Concordance	Negative
Not Detected	No	No	No	No	Yes	0.3	0	0	0	0	Negative Concordance	Low Prevalence Subgroup	Male	89	White	Non-Hispanic	No	No	No	Negative Concordance	Negative
Not Detected	No	No	No	No	Yes	0.2	0	0	0	0	Negative Concordance	Low Prevalence Subgroup	Female	78	White	Non-Hispanic	No	No	No	Negative Concordance	Negative
Not Detected	No	No	No	No	No	0.1	0	0	0	0	Negative Concordance	Low Prevalence Subgroup	Male	42	White	Non-Hispanic	No	No	No	Negative Concordance	Negative
Not Detected	No	No	No	No	No	0.2	0.1	0	0	0	Negative Concordance	Low Prevalence Subgroup	Female	52	White	Non-Hispanic	No	No	No	Negative Concordance	Negative
Not Detected	No	No	No	No	No	0.1	0	0	0	0	Negative Concordance	Low Prevalence Subgroup	Male	18	White	Non-Hispanic	No	No	No	Negative Concordance	Negative
Not Detected	No	No	No	No	No	0.1	0	0	0	0	Negative Concordance	Low Prevalence Subgroup	Male	48	White	Non-Hispanic	No	No	No	Negative Concordance	Negative
Not Detected	No	No	No	No	No	0.2	0	0	0	0	Negative Concordance	Low Prevalence Subgroup	Male	53	White	Non-Hispanic	No	No	No	Negative Concordance	Negative
Not Detected	No	No	No	No	Yes	0.7	0	0	0	0	Negative Concordance	Low Prevalence Subgroup	Male	46	Asian	Non-Hispanic	No	No	No	Negative Concordance	Negative
Not Detected	No	No	No	No	No	0.3	0.1	0	0	0	Negative Concordance	Low Prevalence Subgroup	Male	38	White	Non-Hispanic	No	No	No	Negative Concordance	Negative
Not Detected	No	No	No	No	No	0.2	0	0	0	0	Negative Concordance	Low Prevalence Subgroup	Female	30	White	Non-Hispanic	No	No	No	Negative Concordance	Negative
Not Detected	No	No	No	No	No	0.2	0	0	0	0	Negative Concordance	Low Prevalence Subgroup	Female	32	White	Non-Hispanic	No	No	No	Negative Concordance	Negative
Not Detected	No	No	No	No	Yes	0.2	0.1	0	0	0	Negative Concordance	Low Prevalence Subgroup	Male	34	White	Non-Hispanic	No	No	No	Negative Concordance	Negative
Not Detected	No	No	No	No	No	6.5	5	0	1	1	Postive Concordance	Low Prevalence Subgroup	Male	55	White	Non-Hispanic	No	No	No	Postive Concordance	Positive
Not Detected	No	No	No	No	No	0.1	0.1	0	0	0	Negative Concordance	Low Prevalence Subgroup	Male	74	White	Non-Hispanic	Yes	No	No	Negative Concordance	Negative
Not Detected	No	No	Yes	No	Yes	0.1	0.1	0	0	0	Negative Concordance	High Prevalence Subgroup	Female	56	White	Non-Hispanic	No	No	No	Negative Concordance	Negative
Not Detected	No	No	No	No	No	0.2	0.1	0	0	0	Negative Concordance	Low Prevalence Subgroup	Female	21	White	Non-Hispanic	No	No	Yes	Negative Concordance	Negative
Not Detected	No	No	No	No	No	0.4	0.1	0	0	0	Negative Concordance	Low Prevalence Subgroup	Male	30	White	Non-Hispanic	No	No	No	Negative Concordance	Negative
	No	No	No	Yes	No	0.4	0	0	0	0	Negative Concordance	Low Prevalence Subgroup	Male	28	White	Non-Hispanic	No	No	No	Negative Concordance	Negative
	No	Yes	No	No	No	0.4	0.1	0	0	0	Negative Concordance	High Prevalence Subgroup	Female	25	Asian	Non-Hispanic	No	No	No	Negative Concordance	Negative
Not Detected	No	No	No	No	Yes	0.6	0	0	0	0	Negative Concordance	Low Prevalence Subgroup	Female	71	White	Non-Hispanic	No	No	No	Negative Concordance	Negative
Not Detected	No	No	No	No	No	0.1	0	0	0	0	Negative Concordance	Low Prevalence Subgroup	Male	43	White	Non-Hispanic	No	No	No	Negative Concordance	Negative
Not Detected	No	No	No	Yes	Yes	0.2	0	0	0	0	Negative Concordance	Low Prevalence Subgroup	Female	66	White	Non-Hispanic	No	No	No	Negative Concordance	Negative
Not Detected	No	No	No	No	No	0.1	0.1	0	0	0	Negative Concordance	Low Prevalence Subgroup	Female	25	White	Non-Hispanic	No	No	No	Negative Concordance	Negative
Not Detected	No	No	No	No	No	0.2	0	0	0	0	Negative Concordance	Low Prevalence Subgroup	Female	49	White	Non-Hispanic	No	No	No	Negative Concordance	Negative
Not Detected	No	Yes	No	No	No	0.4	0.1	0	0	0	Negative Concordance	High Prevalence Subgroup	Male	26	White	Non-Hispanic	No	No	No	Negative Concordance	Negative
Not Detected	No	No	No	Yes	No	0.5	0.1	0	0	0	Negative Concordance	Low Prevalence Subgroup	Male	27	White	Non-Hispanic	No	No	No	Negative Concordance	Negative
Not Detected	No	No	No	No	No	0.3	0	0	0	0	Negative Concordance	Low Prevalence Subgroup	Female	26	White	Non-Hispanic	No	No	No	Negative Concordance	Negative
Not Detected	No	Yes	No	No	No	0.2	0.1	0	0	0	Negative Concordance	High Prevalence Subgroup	Male	28	White	Non-Hispanic	No	No	No	Negative Concordance	Negative
Not Detected	No	No	No	No	No	0.2	0	0	0	0	Negative Concordance	Low Prevalence Subgroup	Female	28	White	Non-Hispanic	No	No	No	Negative Concordance	Negative
Not Detected	No	No	No	No	No	0.4	0.1	0	0	0	Negative Concordance	Low Prevalence Subgroup	Female	23	White	Non-Hispanic	No	No	No	Negative Concordance	Negative
Not Detected	No	No	No	No	No	0.2	0	0	0	0	Negative Concordance	Low Prevalence Subgroup	Male	25	White	Non-Hispanic	No	No	No	Negative Concordance	Negative
Not Detected	No	No	No	No	Yes	0.2	0.1	0	0	0	Negative Concordance	Low Prevalence Subgroup	Female	49	White	Non-Hispanic	No	No	No	Negative Concordance	Negative
Not Detected	No	No	No	No	No	0.1	0.7	0	0	0	Negative Concordance	Low Prevalence Subgroup	Male	50	White	Non-Hispanic	No	No	No	Negative Concordance	Negative
Not Detected	No	No	No	No	No	0.1	0	0	0	0	Negative Concordance	Low Prevalence Subgroup	Female	49	White	Non-Hispanic	No	No	No	Negative Concordance	Negative
Not Detected	No	No	No	No	No	0.2	0	0	0	0	Negative Concordance	Low Prevalence Subgroup	Male	18	White	Non-Hispanic	No	No	No	Negative Concordance	Negative
Not Detected	No	No	No	No	No	0.2	0	0	0	0	Negative Concordance	Low Prevalence Subgroup	Female	16	White	Non-Hispanic	No	No	No	Negative Concordance	Negative
Not Detected	No	No	No	Yes	Yes	0.2	0	0	0	0	Negative Concordance	Low Prevalence Subgroup	Female	39	White	Non-Hispanic	No	No	Yes	Negative Concordance	Negative
Not Detected	No	No	No	Yes	No	0.3	0	0	0	0	Negative Concordance	Low Prevalence Subgroup	Female	68	White	Non-Hispanic	No	No	No	Negative Concordance	Negative
Not Detected	No	No	No	No	Yes	0.2	0	0	0	0	Negative Concordance	Low Prevalence Subgroup	Male	70	White	Non-Hispanic	No	No	No	Negative Concordance	Negative
Not Detected	No	No	No	No	No	0.1	0	0	0	0	Negative Concordance	Low Prevalence Subgroup	Male	31	White	Hispanic	No	No	No	Negative Concordance	Negative
Not Detected	No	No	No	No	No	0.8	0	0	0	0	Negative Concordance	Low Prevalence Subgroup	Male	38	White	Non-Hispanic	No	No	No	Negative Concordance	Negative
Not Detected	No	No	No	No	No	0.2	0	0	0	0	Negative Concordance	Low Prevalence Subgroup	Female	29	White	Non-Hispanic	No	No	No	Negative Concordance	Negative
Not Detected	No	No	No	No	No	0.3	0.1	0	0	0	Negative Concordance	Low Prevalence Subgroup	Male	31	White	Non-Hispanic	No	No	No	Negative Concordance	Negative
Not Detected	No	No	No	No	No	0.2	0	0	0	0	Negative Concordance	Low Prevalence Subgroup	Female	24	White	Hispanic	No	No	No	Negative Concordance	Negative
Not Detected	No	No	No	Yes	Yes	0.1	0	0	0	0	Negative Concordance	Low Prevalence Subgroup	Female	67	White	Non-Hispanic	No	No	No	Negative Concordance	Negative
Not Detected	No	No	No	No	No	0.3	0	0	0	0	Negative Concordance	Low Prevalence Subgroup	Female	42	White	Non-Hispanic	No	No	No	Negative Concordance	Negative
Not Detected	No	No	No	No	No	0.3	0	0	0	0	Negative Concordance	Low Prevalence Subgroup	Male	42	White	Non-Hispanic	No	No	No	Negative Concordance	Negative
Not Detected	No	No	No	No	No	0.2	0	0	0	0	Negative Concordance	Low Prevalence Subgroup	Male	46	White	Non-Hispanic	No	No	No	Negative Concordance	Negative
Not Detected	No	No	No	No	No	0.1	0	0	0	0	Negative Concordance	Low Prevalence Subgroup	Female	31	White	Non-Hispanic	No	No	No	Negative Concordance	Negative
Not Detected	No	Yes	No	No	No	0.1	0	0	0	0	Negative Concordance	High Prevalence Subgroup	Male	33	White	Non-Hispanic	No	No	No	Negative Concordance	Negative
Not Detected	No	No	No	No	No	0.2	0	0	0	0	Negative Concordance	Low Prevalence Subgroup	Male	56	White	Hispanic	No	No	No	Negative Concordance	Negative
	No	No	No	No	No	0.1	0	0	0	0	Negative Concordance	Low Prevalence Subgroup	Male	82	White	Non-Hispanic	Yes	No	No	Negative Concordance	Negative
Not Detected	No	No	No	No	No	0.1	0	0	0	0	Negative Concordance	Low Prevalence Subgroup	Female	77	White	Non-Hispanic	No	No	No	Negative Concordance	Negative
Not Detected	No	No	No	No	No	0.5	0.4	0	0	0	Negative Concordance	Low Prevalence Subgroup	Female	66	White	Non-Hispanic	Yes	No	No	Negative Concordance	Negative
Not Detected	No	No	No	No	No	0.3	0	0	0	0	Negative Concordance	Low Prevalence Subgroup	Male	68	White	Non-Hispanic	No	No	No	Negative Concordance	Negative
Not Detected	No	No	No	No	No	0.2	0	0	0	0	Negative Concordance	Low Prevalence Subgroup	Female	40	White	Non-Hispanic	No	No	No	Negative Concordance	Negative
Not Detected	No	No	No	No	No	0.2	0	0	0	0	Negative Concordance	Low Prevalence Subgroup	Female	70	White	Hispanic	No	No	No	Negative Concordance	Negative
Not Detected	No	No	No	No	No	0.3	0	0	0	0	Negative Concordance	Low Prevalence Subgroup	Male	33	White	Non-Hispanic	No	No	No	Negative Concordance	Negative
Not Detected	No	No	No	No	No	0.2	0	0	0	0	Negative Concordance	Low Prevalence Subgroup	Female	64	White	Non-Hispanic	No	No	No	Negative Concordance	Negative
Not Detected	No	No	No	No	No	1.6	0	0	1	0	EI Positive Discordance	Low Prevalence Subgroup	Female	68	White	Non-Hispanic	No	No	No	EI Positive Discordance	Negative
Not Detected	No	No	No	No	No	0.2	0	0	0	0	Negative Concordance	Low Prevalence Subgroup	Female	23	White	Non-Hispanic	No	No	No	Negative Concordance	Negative
Not Detected	No	No	No	No	No	0.3	0	0	0	0	Negative Concordance	Low Prevalence Subgroup	Male	70	White	Non-Hispanic	No	No	No	Negative Concordance	Negative
	No	No	No	No	No	0.3	0	0	0	0	Negative Concordance	Low Prevalence Subgroup	Female	25	White	Non-Hispanic	No	No	No	Negative Concordance	Negative
	No	No	No	No	No	0.2	0	0	0	0	Negative Concordance	Low Prevalence Subgroup	Male	20	White	Non-Hispanic	No	No	No	Negative Concordance	Negative
	No	No	No	No	No	0.2	0	0	0	0	Negative Concordance	Low Prevalence Subgroup	Female	51	White	Non-Hispanic	No	No	No	Negative Concordance	Negative
	No	No	No	No	No	0.2	0	0	0	0	Negative Concordance	Low Prevalence Subgroup	Male	56	White	Non-Hispanic	No	No	Yes	Negative Concordance	Negative
Not Detected	No	No	No	Yes	Yes	0.1	0	0	0	0	Negative Concordance	Low Prevalence Subgroup	Male	58	White	Non-Hispanic	No	No	No	Negative Concordance	Negative
Not Detected	No	No	No	No	No	0.9	0.1	0	0	0	Negative Concordance	Low Prevalence Subgroup	Female	56	White	Non-Hispanic	No	No	No	Negative Concordance	Negative
Not Detected	No	No	No	No	No	0.6	0.1	0	0	0	Negative Concordance	Low Prevalence Subgroup	Female	38	White	Non-Hispanic	No	No	No	Negative Concordance	Negative
Not Detected	No	No	No	No	No	0.2	0	0	0	0	Negative Concordance	Low Prevalence Subgroup	Female	72	White	Non-Hispanic	No	No	No	Negative Concordance	Negative
Not Detected	No	No	No	No	Yes	0.2	0	0	0	0	Negative Concordance	Low Prevalence Subgroup	Male	60	White	Non-Hispanic	No	No	No	Negative Concordance	Negative
	No	No	No	No	No	0.4	0	0	0	0	Negative Concordance	Low Prevalence Subgroup	Female	13	White	Non-Hispanic	No	No	No	Negative Concordance	Negative
	No	No	No	No	No	0.4	0	0	0	0	Negative Concordance	Low Prevalence Subgroup	Female	47	White	Non-Hispanic	No	No	No	Negative Concordance	Negative
Not Detected	No	No	No	No	No	0.3	0	0	0	0	Negative Concordance	Low Prevalence Subgroup	Female	13	Asian	Non-Hispanic	No	No	No	Negative Concordance	Negative
Not Detected	No	No	No	No	No	0.2	0	0	0	0	Negative Concordance	Low Prevalence Subgroup	Male	15	Asian	Non-Hispanic	No	No	No	Negative Concordance	Negative
Not Detected	No	No	No	No	No	0.1	0	0	0	0	Negative Concordance	Low Prevalence Subgroup	Male	15	Asian	Non-Hispanic	No	No	No	Negative Concordance	Negative
Not Detected	No	No	No	No	No	0.3	0	0	0	0	Negative Concordance	Low Prevalence Subgroup	Female	51	Asian	Non-Hispanic	No	No	No	Negative Concordance	Negative
Not Detected	No	No	No	No	No	0.3	0	0	0	0	Negative Concordance	Low Prevalence Subgroup	Female	69	White	Non-Hispanic	No	No	No	Negative Concordance	Negative
Not Detected	No	No	No	Yes	No	0.3	0	0	0	0	Negative Concordance	Low Prevalence Subgroup	Male	67		Non-Hispanic	No	No	No	Negative Concordance	Negative
Not Detected	No	Yes	No	No	No	0.2	0	0	0	0	Negative Concordance	High Prevalence Subgroup	Male	44	White	Non-Hispanic	No	No	No	Negative Concordance	Negative
Not Detected	No	No	No	No	No	0.2	0	0	0	0	Negative Concordance	Low Prevalence Subgroup	Male	47	White	Non-Hispanic	Yes	No	No	Negative Concordance	Negative
Not Detected	No	No	No	No	No	0.3	0	0	0	0	Negative Concordance	Low Prevalence Subgroup	Male	21	White	Non-Hispanic	No	No	No	Negative Concordance	Negative
Not Detected	No	No	No	No	No	0.8	0.1	0	0	0	Negative Concordance	Low Prevalence Subgroup	Female	31	White	Non-Hispanic	No	No	No	Negative Concordance	Negative
Not Detected	No	No	No	No	No	1.4	0.1	0	1	0	EI Positive Discordance	Low Prevalence Subgroup	Female	31	White	Non-Hispanic	No	No	No	EI Positive Discordance	Negative
Not Detected	No	No	No	No	No	0.3	0	0	0	0	Negative Concordance	Low Prevalence Subgroup	Female	64	White	Non-Hispanic	No	No	No	Negative Concordance	Negative
Not Detected	No	No	No	No	No	0.1	0	0	0	0	Negative Concordance	Low Prevalence Subgroup	Male	46	White	Non-Hispanic	No	No	No	Negative Concordance	Negative
Not Detected	No	No	No	No	No	0.1	0	0	0	0	Negative Concordance	Low Prevalence Subgroup	Female	39	White	Non-Hispanic	No	No	No	Negative Concordance	Negative
Not Detected	No	No	No	No	No	0.4	0	0	0	0	Negative Concordance	Low Prevalence Subgroup	Female	12	White	Non-Hispanic	No	No	No	Negative Concordance	Negative
Not Detected	No	No	No	No	No	0.2	0	0	0	0	Negative Concordance	Low Prevalence Subgroup	Female	47	White	Non-Hispanic	No	No	No	Negative Concordance	Negative
Not Detected	No	No	No	No	No	0.2	0	0	0	0	Negative Concordance	Low Prevalence Subgroup	Female	29	White	Non-Hispanic	No	No	No	Negative Concordance	Negative
Not Detected	No	No	No	No	No	0.4	0	0	0	0	Negative Concordance	Low Prevalence Subgroup	Female	28	White	Non-Hispanic	No	No	No	Negative Concordance	Negative
Not Detected	No	No	No	No	Yes	0.2	0.2	0	0	0	Negative Concordance	Low Prevalence Subgroup	Male	28		Hispanic	No	No	No	Negative Concordance	Negative
Not Detected	No	No	No	No	No	0.2	0	0	0	0	Negative Concordance	Low Prevalence Subgroup	Female	75	White	Non-Hispanic	No	No	No	Negative Concordance	Negative
Not Detected	No	No	No	Yes	Yes	0.2	0	0	0	0	Negative Concordance	Low Prevalence Subgroup	Male	75	White	Non-Hispanic	No	No	No	Negative Concordance	Negative
Not Detected	No	No	No	No	Yes	0.1	0	0	0	0	Negative Concordance	Low Prevalence Subgroup	Female	47	White	Non-Hispanic	No	No	No	Negative Concordance	Negative
Not Detected	No	No	No	No	Yes	0.4	0.4	0	0	0	Negative Concordance	Low Prevalence Subgroup	Male	60	White	Non-Hispanic	No	No	No	Negative Concordance	Negative
Not Detected	No	No	Yes	No	No	0.2	0	0	0	0	Negative Concordance	High Prevalence Subgroup	Female	60	White	Non-Hispanic	No	No	No	Negative Concordance	Negative
Not Detected	No	No	No	No	No	0.4	0	0	0	0	Negative Concordance	Low Prevalence Subgroup	Male	50	White	Non-Hispanic	No	No	No	Negative Concordance	Negative
Not Detected	No	No	No	No	Yes	0.3	0	0	0	0	Negative Concordance	Low Prevalence Subgroup	Female	67	White	Non-Hispanic	No	No	No	Negative Concordance	Negative
Not Detected	No	No	No	No	No	0.3	0.1	0	0	0	Negative Concordance	Low Prevalence Subgroup	Male	69	White	Non-Hispanic	No	No	No	Negative Concordance	Negative
Not Detected	No	No	No	No	No	1.9	0.1	0	1	0	EI Positive Discordance	Low Prevalence Subgroup	Female	65	White	Non-Hispanic	No	No	Yes	EI Positive Discordance	Negative
Not Detected	No	Yes	No	No	No	0.3	0	0	0	0	Negative Concordance	High Prevalence Subgroup	Male	31	White	Non-Hispanic	No	No	No	Negative Concordance	Negative
Not Detected	No	Yes	No	No	No	1.6	0.9	0	1	0	EI Positive Discordance	High Prevalence Subgroup	Female	34	White	Non-Hispanic	No	No	No	EI Positive Discordance	Negative
Not Detected	No	No	No	No	No	0.2	0	0	0	0	Negative Concordance	Low Prevalence Subgroup	Female	59	White	Non-Hispanic	No	No	No	Negative Concordance	Negative
Not Detected	No	No	No	No	Yes	0.2	0.2	0	0	0	Negative Concordance	Low Prevalence Subgroup	Male	78	White	Non-Hispanic	No	No	No	Negative Concordance	Negative
Not Detected	No	No	Yes	No	No	1.3	0	0	1	0	EI Positive Discordance	High Prevalence Subgroup	Male	31	White	Non-Hispanic	No	No	No	EI Positive Discordance	Negative
Not Detected	No	No	No	No	No	0.1	0	0	0	0	Negative Concordance	Low Prevalence Subgroup	Female	71	White	Non-Hispanic	Yes	No	No	Negative Concordance	Negative
Not Detected	No	No	No	No	No	0.2	0	0	0	0	Negative Concordance	Low Prevalence Subgroup	Male	74	White	Non-Hispanic	Yes	No	No	Negative Concordance	Negative
Not Detected	No	No	No	No	No	0.2	0.1	0	0	0	Negative Concordance	Low Prevalence Subgroup	Female	18	White	Non-Hispanic	No	No	No	Negative Concordance	Negative
Not Detected	No	No	No	No	No	0.2	0	0	0	0	Negative Concordance	Low Prevalence Subgroup	Female	44	White	Non-Hispanic	No	No	No	Negative Concordance	Negative
Not Detected	No	No	No	No	No	0.3	0	0	0	0	Negative Concordance	Low Prevalence Subgroup	Female	25	White	Non-Hispanic	No	No	No	Negative Concordance	Negative
Not Detected	No	No	No	No	No	0.3	0	0	0	0	Negative Concordance	Low Prevalence Subgroup	Female	76	White	Non-Hispanic	No	No	No	Negative Concordance	Negative
Not Detected	No	Yes	No	No	No	0.1	0	0	0	0	Negative Concordance	High Prevalence Subgroup	Female	75	White	Non-Hispanic	No	No	No	Negative Concordance	Negative
Not Detected	No	No	No	No	No	0.3	0	0	0	0	Negative Concordance	Low Prevalence Subgroup	Male	30	White	Non-Hispanic	No	No	No	Negative Concordance	Negative
Not Detected	No	No	No	No	No	0.2	0	0	0	0	Negative Concordance	Low Prevalence Subgroup	Female	66	White	Non-Hispanic	No	No	No	Negative Concordance	Negative
Not Detected	No	No	No	No	No	0.2	0	0	0	0	Negative Concordance	Low Prevalence Subgroup	Female	34	White	Non-Hispanic	No	No	No	Negative Concordance	Negative
Not Detected	No	No	No	No	No	0.3	0.1	0	0	0	Negative Concordance	Low Prevalence Subgroup	Male	35	White	Non-Hispanic	No	No	No	Negative Concordance	Negative
Not Detected	No	No	No	No	No	0.2	0	0	0	0	Negative Concordance	Low Prevalence Subgroup	Female	75	White	Non-Hispanic	Yes	No	No	Negative Concordance	Negative
Not Detected	No	No	No	Yes	No	6.1	0	0	1	0	EI Positive Discordance	Low Prevalence Subgroup	Male	83	White	Non-Hispanic	No	No	No	EI Positive Discordance	Negative
Not Detected	No	No	No	Yes	No	0.1	0	0	0	0	Negative Concordance	Low Prevalence Subgroup	Female	45	Asian	Non-Hispanic	No	No	No	Negative Concordance	Negative
Not Detected	No	No	No	No	No	0.1	0	0	0	0	Negative Concordance	Low Prevalence Subgroup	Female	84	White	Non-Hispanic	No	No	No	Negative Concordance	Negative
Not Detected	No	No	No	No	Yes	0.2	0	0	0	0	Negative Concordance	Low Prevalence Subgroup	Female	75	White	Non-Hispanic	Yes	No	No	Negative Concordance	Negative
Not Detected	No	No	No	No	No	0.1	0	0	0	0	Negative Concordance	Low Prevalence Subgroup	Female	72	White	Non-Hispanic	No	No	No	Negative Concordance	Negative
Not Detected	No	No	No	No	No	0.1	0	0	0	0	Negative Concordance	Low Prevalence Subgroup	Male	73	White	Non-Hispanic	No	No	No	Negative Concordance	Negative
Not Detected	No	No	No	No	Yes	0.3	0.1	0	0	0	Negative Concordance	Low Prevalence Subgroup	Male	64	White	Non-Hispanic	No	No	No	Negative Concordance	Negative
Not Detected	No	No	No	No	Yes	0.3	0	0	0	0	Negative Concordance	Low Prevalence Subgroup	Male	71	White	Non-Hispanic	Yes	No	No	Negative Concordance	Negative
	No	No	No	No	No	0.1	0	0	0	0	Negative Concordance	Low Prevalence Subgroup	Male	37	White	Non-Hispanic	No	No	No	Negative Concordance	Negative
Not Detected	No	Yes	No	No	No	0.8	0	0	0	0	Negative Concordance	High Prevalence Subgroup	Female	37	White	Hispanic	No	No	No	Negative Concordance	Negative
Not Detected	No	No	No	No	No	0.1	0.1	0	0	0	Negative Concordance	Low Prevalence Subgroup	Female	69	White	Non-Hispanic	No	No	No	Negative Concordance	Negative
Not Detected	No	No	No	No	No	0.2	1	0	0	0	Negative Concordance	Low Prevalence Subgroup	Male	55	White	Hispanic	No	No	No	Negative Concordance	Positive
Not Detected	No	No	No	No	No	0.2	0.1	0	0	0	Negative Concordance	Low Prevalence Subgroup	Female	64	White	Non-Hispanic	No	No	No	Negative Concordance	Negative
Not Detected	No	No	No	Yes	No	0.2	0.2	0	0	0	Negative Concordance	Low Prevalence Subgroup	Male	66	White	Non-Hispanic	No	No	No	Negative Concordance	Negative
Not Detected	No	No	No	No	No	0.2	0	0	0	0	Negative Concordance	Low Prevalence Subgroup	Female	40	White	Non-Hispanic	No	No	No	Negative Concordance	Negative
Not Detected	No	No	No	No	Yes	0.1	0	0	0	0	Negative Concordance	Low Prevalence Subgroup	Male	40	White	Non-Hispanic	No	No	No	Negative Concordance	Negative
Not Detected	No	No	No	No	No	0.2	0	0	0	0	Negative Concordance	Low Prevalence Subgroup	Female	14	White	Non-Hispanic	No	No	No	Negative Concordance	Negative
Not Detected	No	No	No	No	No	0.4	0	0	0	0	Negative Concordance	Low Prevalence Subgroup	Male	43	White	Non-Hispanic	No	No	No	Negative Concordance	Negative
Not Detected	No	No	No	No	No	0.1	0	0	0	0	Negative Concordance	Low Prevalence Subgroup	Female	44	White	Non-Hispanic	No	No	No	Negative Concordance	Negative
Not Detected	No	No	No	No	No	0.3	0	0	0	0	Negative Concordance	Low Prevalence Subgroup	Male	20	White	Non-Hispanic	No	No	No	Negative Concordance	Negative
Not Detected	No	No	No	No	No	0.1	0	0	0	0	Negative Concordance	Low Prevalence Subgroup	Male	31	White	Non-Hispanic	No	No	No	Negative Concordance	Negative
Not Detected	No	Yes	No	No	No	0.1	0.2	0	0	0	Negative Concordance	High Prevalence Subgroup	Female	28	White	Non-Hispanic	No	No	No	Negative Concordance	Negative
Not Detected	No	No	No	No	No	0.1	0	0	0	0	Negative Concordance	Low Prevalence Subgroup	Female	59	White	Hispanic	No	No	No	Negative Concordance	Negative
Not Detected	No	No	No	No	No	0.3	0	0	0	0	Negative Concordance	Low Prevalence Subgroup	Male	27	White	Hispanic	No	No	No	Negative Concordance	Negative
Not Detected	No	No	No	No	No	0.2	0.3	0	0	0	Negative Concordance	Low Prevalence Subgroup	Female	23	White	Hispanic	No	No	No	Negative Concordance	Negative
Not Detected	No	No	No	No	No	0.1	0.9	0	0	0	Negative Concordance	Low Prevalence Subgroup	Female	26		Hispanic	No	No	No	Negative Concordance	Negative
Not Detected	No	No	No	No	No	0.2	3.8	0	0	1	Abbott Positive Discordance	Low Prevalence Subgroup	Female	54	White	Non-Hispanic	No	No	No	Abbott Positive Discordance	Positive
Not Detected	No	No	No	Yes	Yes	0.1	0	0	0	0	Negative Concordance	Low Prevalence Subgroup	Male	56	White	Non-Hispanic	No	No	No	Negative Concordance	Negative
Not Detected	No	No	No	No	No	0.1	0	0	0	0	Negative Concordance	Low Prevalence Subgroup	Male	51	Asian	Non-Hispanic	No	No	No	Negative Concordance	Negative
Not Detected	No	No	No	No	No	0.2	0	0	0	0	Negative Concordance	Low Prevalence Subgroup	Female	36	White	Non-Hispanic	No	No	No	Negative Concordance	Negative
Not Detected	No	No	Yes	No	No	0.1	0	0	0	0	Negative Concordance	High Prevalence Subgroup	Female	62	White	Non-Hispanic	No	No	No	Negative Concordance	Negative
Not Detected	No	No	Yes	No	No	0.1	0	0	0	0	Negative Concordance	High Prevalence Subgroup	Male	68	White	Hispanic	No	No	No	Negative Concordance	Negative
Not Detected	No	No	No	No	No	0.2	0.1	0	0	0	Negative Concordance	Low Prevalence Subgroup	Female	43	White	Non-Hispanic	No	No	No	Negative Concordance	Negative
Not Detected	No	No	No	No	No	0.1	0	0	0	0	Negative Concordance	Low Prevalence Subgroup	Female	41	White	Non-Hispanic	No	No	No	Negative Concordance	Negative
Not Detected	No	No	No	No	No	0.1	0	0	0	0	Negative Concordance	Low Prevalence Subgroup	Male	48	White	Hispanic	No	No	No	Negative Concordance	Negative
Not Detected	No	No	No	Yes	No	0.5	0	0	0	0	Negative Concordance	Low Prevalence Subgroup	Female	49	White	Hispanic	No	No	No	Negative Concordance	Negative
Not Detected	No	No	No	No	No	0.2	0	0	0	0	Negative Concordance	Low Prevalence Subgroup	Female	14	White	Non-Hispanic	No	No	No	Negative Concordance	Negative
Not Detected	No	No	No	No	No	0.2	0	0	0	0	Negative Concordance	Low Prevalence Subgroup	Female	56	White	Non-Hispanic	No	No	No	Negative Concordance	Negative
Not Detected	No	No	No	No	No	0.3	0.1	0	0	0	Negative Concordance	Low Prevalence Subgroup	Male	63	White	Non-Hispanic	No	No	No	Negative Concordance	Negative
Not Detected	No	No	No	No	No	0.2	0	0	0	0	Negative Concordance	Low Prevalence Subgroup	Female	52	White	Non-Hispanic	No	No	No	Negative Concordance	Negative
Not Detected	No	No	No	No	No	0.2	0	0	0	0	Negative Concordance	Low Prevalence Subgroup	Female	57	White	Non-Hispanic	No	No	No	Negative Concordance	Negative
Not Detected	No	No	No	Yes	No	0.1	0.3	0	0	0	Negative Concordance	Low Prevalence Subgroup	Male	41	White	Non-Hispanic	No	No	No	Negative Concordance	Negative
Not Detected	No	No	No	No	Yes	0.1	0	0	0	0	Negative Concordance	Low Prevalence Subgroup	Female	73	White	Non-Hispanic	No	No	No	Negative Concordance	Negative
Not Detected	No	No	No	No	No	0.2	0	0	0	0	Negative Concordance	Low Prevalence Subgroup	Male	78	White	Non-Hispanic	No	No	No	Negative Concordance	Negative
Not Detected	No	No	No	No	No	0.2	0	0	0	0	Negative Concordance	Low Prevalence Subgroup	Male	18		Hispanic	No	No	No	Negative Concordance	Negative
Not Detected	No	No	No	No	No	0.2	0	0	0	0	Negative Concordance	Low Prevalence Subgroup	Male	17	White	Non-Hispanic	No	No	No	Negative Concordance	Negative
Not Detected	No	No	No	No	No	0.2	0	0	0	0	Negative Concordance	Low Prevalence Subgroup	Male	47	White	Non-Hispanic	No	No	No	Negative Concordance	Negative
Not Detected	No	Yes	No	Yes	No	0.1	0	0	0	0	Negative Concordance	High Prevalence Subgroup	Female	47	White	Non-Hispanic	No	No	No	Negative Concordance	Negative
Not Detected	No	No	No	No	No	0.6	0	0	0	0	Negative Concordance	Low Prevalence Subgroup	Female	21	White	Non-Hispanic	No	No	No	Negative Concordance	Negative
Not Detected	No	No	No	No	No	0.4	0	0	0	0	Negative Concordance	Low Prevalence Subgroup	Female	12	White	Non-Hispanic	No	No	No	Negative Concordance	Negative
Not Detected	No	No	No	No	No	0.2	0	0	0	0	Negative Concordance	Low Prevalence Subgroup	Female	42	White	Hispanic	No	No	No	Negative Concordance	Negative
Not Detected	No	No	No	Yes	Yes	0.1	0	0	0	0	Negative Concordance	Low Prevalence Subgroup	Male	57	White	Non-Hispanic	Yes	No	No	Negative Concordance	Negative
Not Detected	No	No	No	No	No	0.1	0	0	0	0	Negative Concordance	Low Prevalence Subgroup	Female	55	White	Non-Hispanic	No	No	Yes	Negative Concordance	Negative
Not Detected	No	No	No	No	No	0.7	0	0	0	0	Negative Concordance	Low Prevalence Subgroup	Male	13	White	Non-Hispanic	No	No	No	Negative Concordance	Negative
Not Detected	No	No	No	No	No	0.1	0	0	0	0	Negative Concordance	Low Prevalence Subgroup	Female	37	White	Non-Hispanic	No	No	No	Negative Concordance	Negative
Not Detected	No	No	No	Yes	Yes	0.1	0	0	0	0	Negative Concordance	Low Prevalence Subgroup	Female	68	White	Non-Hispanic	No	No	No	Negative Concordance	Negative
Not Detected	No	No	No	No	No	0.3	0	0	0	0	Negative Concordance	Low Prevalence Subgroup	Female	49	White	Non-Hispanic	No	No	No	Negative Concordance	Negative
Not Detected	No	No	No	No	No	0.2	0	0	0	0	Negative Concordance	Low Prevalence Subgroup	Male	52	White	Non-Hispanic	No	No	No	Negative Concordance	Negative
Not Detected	No	No	No	No	No	0.3	0	0	0	0	Negative Concordance	Low Prevalence Subgroup	Female	51	White	Non-Hispanic	No	No	No	Negative Concordance	Negative
Not Detected	No	No	No	No	No	0.2	0	0	0	0	Negative Concordance	Low Prevalence Subgroup	Female	69	White	Non-Hispanic	No	No	No	Negative Concordance	Negative
Not Detected	No	No	No	No	No	0.1	0	0	0	0	Negative Concordance	Low Prevalence Subgroup	Male	52	White	Non-Hispanic	No	No	No	Negative Concordance	Negative
Not Detected	No	No	No	No	No	0.1	0.1	0	0	0	Negative Concordance	Low Prevalence Subgroup	Male	38	White	Non-Hispanic	No	No	No	Negative Concordance	Negative
Not Detected	No	No	No	No	No	1.9	0	0	1	0	EI Positive Discordance	Low Prevalence Subgroup	Female	64	White	Non-Hispanic	No	No	No	EI Positive Discordance	Negative
Not Detected	No	No	No	No	No	0.5	0.1	0	0	0	Negative Concordance	Low Prevalence Subgroup	Male	66	White	Non-Hispanic	No	No	No	Negative Concordance	Negative
Not Detected	No	No	No	No	No	1.4	0	0	1	0	EI Positive Discordance	Low Prevalence Subgroup	Female	35	White	Non-Hispanic	No	No	No	EI Positive Discordance	Negative
Not Detected	No	No	No	No	No	0.5	0	0	0	0	Negative Concordance	Low Prevalence Subgroup	Female	42	White	Non-Hispanic	No	No	No	Negative Concordance	Negative
Not Detected	No	No	No	No	No	0.2	0	0	0	0	Negative Concordance	Low Prevalence Subgroup	Female	63	White	Non-Hispanic	No	No	No	Negative Concordance	Negative
Not Detected	No	No	No	No	No	0.2	0	0	0	0	Negative Concordance	Low Prevalence Subgroup	Male	61	White	Non-Hispanic	No	No	No	Negative Concordance	Negative
Not Detected	No	No	No	No	No	1.3	0	0	1	0	EI Positive Discordance	Low Prevalence Subgroup	Female	22	White	Non-Hispanic	No	No	No	EI Positive Discordance	Negative
Not Detected	No	No	No	No	Yes	0.6	0.1	0	0	0	Negative Concordance	Low Prevalence Subgroup	Female	49	White	Non-Hispanic	Yes	No	Yes	Negative Concordance	Negative
Not Detected	No	No	No	No	Yes	0.2	0	0	0	0	Negative Concordance	Low Prevalence Subgroup	Male	51	White	Non-Hispanic	No	No	No	Negative Concordance	Negative
Not Detected	No	No	No	No	No	0.2	0	0	0	0	Negative Concordance	Low Prevalence Subgroup	Female	64	White	Non-Hispanic	No	No	No	Negative Concordance	Negative
Not Detected	No	No	No	No	No	0.3	0	0	0	0	Negative Concordance	Low Prevalence Subgroup	Male	68	White	Non-Hispanic	No	No	No	Negative Concordance	Negative
Not Detected	No	No	No	No	No	0.3	0	0	0	0	Negative Concordance	Low Prevalence Subgroup	Female	80	White	Non-Hispanic	Yes	No	No	Negative Concordance	Negative
Not Detected	No	No	No	No	No	0.2	0	0	0	0	Negative Concordance	Low Prevalence Subgroup	Male	81	White	Non-Hispanic	Yes	No	No	Negative Concordance	Negative
Not Detected	No	No	No	No	No	0.4	0	0	0	0	Negative Concordance	Low Prevalence Subgroup	Male	59	White	Non-Hispanic	No	No	No	Negative Concordance	Negative
Not Detected	No	No	No	No	No	0.2	0	0	0	0	Negative Concordance	Low Prevalence Subgroup	Female	55	White	Non-Hispanic	No	No	No	Negative Concordance	Negative
Not Detected	No	No	No	No	No	0.2	0.1	0	0	0	Negative Concordance	Low Prevalence Subgroup	Female	66	White	Non-Hispanic	No	No	Yes	Negative Concordance	Negative
Not Detected	No	No	No	No	Yes	0.2	0	0	0	0	Negative Concordance	Low Prevalence Subgroup	Male	37	White	Non-Hispanic	No	No	No	Negative Concordance	Negative
Not Detected	No	No	No	No	No	0.2	0	0	0	0	Negative Concordance	Low Prevalence Subgroup	Female	66	White	Non-Hispanic	No	No	No	Negative Concordance	Negative
Not Detected	No	No	No	No	No	0.3	0	0	0	0	Negative Concordance	Low Prevalence Subgroup	Male	75	White	Non-Hispanic	No	No	No	Negative Concordance	Negative
Not Detected	No	No	No	No	No	0.1	0	0	0	0	Negative Concordance	Low Prevalence Subgroup	Female	73	White	Non-Hispanic	No	No	No	Negative Concordance	Negative
Not Detected	No	No	No	No	No	0.2	0	0	0	0	Negative Concordance	Low Prevalence Subgroup	Female	58	White	Non-Hispanic	No	No	No	Negative Concordance	Negative
Not Detected	No	No	No	No	No	0.4	0.1	0	0	0	Negative Concordance	Low Prevalence Subgroup	Male	59	White	Non-Hispanic	No	No	No	Negative Concordance	Negative
Not Detected	No	No	No	No	No	0.4	0.1	0	0	0	Negative Concordance	Low Prevalence Subgroup	Female	21	White	Non-Hispanic	No	No	Yes	Negative Concordance	Negative
Not Detected	No	No	No	No	No	0.3	0.2	0	0	0	Negative Concordance	Low Prevalence Subgroup	Male	77	White	Non-Hispanic	No	No	No	Negative Concordance	Negative
Not Detected	No	No	No	No	No	0.2	0	0	0	0	Negative Concordance	Low Prevalence Subgroup	Female	76	White	Non-Hispanic	No	No	No	Negative Concordance	Negative
Not Detected	No	No	No	No	Yes	0.2	0	0	0	0	Negative Concordance	Low Prevalence Subgroup	Female	74	White	Non-Hispanic	No	No	No	Negative Concordance	Negative
Not Detected	No	No	No	No	No	0.6	0	0	0	0	Negative Concordance	Low Prevalence Subgroup	Female	53	White	Non-Hispanic	No	No	No	Negative Concordance	Negative
Not Detected	No	No	No	No	No	0.2	0	0	0	0	Negative Concordance	Low Prevalence Subgroup	Male	49	White	Non-Hispanic	No	No	No	Negative Concordance	Negative
Not Detected	No	No	No	No	No	1.2	0	0	1	0	EI Positive Discordance	Low Prevalence Subgroup	Female	67	White	Non-Hispanic	No	No	No	EI Positive Discordance	Negative
Not Detected	No	No	No	No	No	0.3	0	0	0	0	Negative Concordance	Low Prevalence Subgroup	Female	48	White	Non-Hispanic	No	No	No	Negative Concordance	Negative
Not Detected	No	No	No	No	Yes	0.4	0	0	0	0	Negative Concordance	Low Prevalence Subgroup	Male	51	White	Non-Hispanic	No	No	No	Negative Concordance	Negative
Not Detected	No	No	No	No	No	0.4	0	0	0	0	Negative Concordance	Low Prevalence Subgroup	Male	13	White	Non-Hispanic	No	No	No	Negative Concordance	Negative
Not Detected	No	No	No	No	No	0.3	0	0	0	0	Negative Concordance	Low Prevalence Subgroup	Male	16	White	Non-Hispanic	No	No	No	Negative Concordance	Negative
Not Detected	No	No	No	No	Yes	0.2	0	0	0	0	Negative Concordance	Low Prevalence Subgroup	Male	67	White	Non-Hispanic	No	No	No	Negative Concordance	Negative
	No	No	No	No	No	0.4	0.1	0	0	0	Negative Concordance	Low Prevalence Subgroup	Male	19	White	Non-Hispanic	No	No	No	Negative Concordance	Negative
Not Detected	No	No	No	Yes	No	0.2	0	0	0	0	Negative Concordance	Low Prevalence Subgroup	Female	47	White	Non-Hispanic	No	No	No	Negative Concordance	Negative
Not Detected	No	No	No	Yes	Yes	2.4	0	0	1	0	EI Positive Discordance	Low Prevalence Subgroup	Male	67	White	Non-Hispanic	Yes	No	No	EI Positive Discordance	Negative
Not Detected	No	No	No	No	No	0.5	0	0	0	0	Negative Concordance	Low Prevalence Subgroup	Male	80	White	Non-Hispanic	No	No	No	Negative Concordance	Negative
Not Detected	No	No	No	Yes	No	0.1	0	0	0	0	Negative Concordance	Low Prevalence Subgroup	Female	65	White	Non-Hispanic	No	No	No	Negative Concordance	Negative
Not Detected	No	No	No	No	Yes	0.2	0	0	0	0	Negative Concordance	Low Prevalence Subgroup	Male	68	White	Non-Hispanic	No	No	No	Negative Concordance	Negative
Not Detected	No	No	No	No	No	0.3	0	0	0	0	Negative Concordance	Low Prevalence Subgroup	Male	51	White	Non-Hispanic	No	No	Yes	Negative Concordance	Negative
Not Detected	No	No	No	No	No	0.3	0	0	0	0	Negative Concordance	Low Prevalence Subgroup	Male	15	White	Non-Hispanic	No	No	No	Negative Concordance	Negative
Not Detected	No	No	No	No	No	0.3	0	0	0	0	Negative Concordance	Low Prevalence Subgroup	Female	23	White	Non-Hispanic	No	No	No	Negative Concordance	Negative
Not Detected	No	No	No	No	No	0.2	0	0	0	0	Negative Concordance	Low Prevalence Subgroup	Female	21	White	Non-Hispanic	No	No	No	Negative Concordance	Negative
Not Detected	No	No	No	No	No	0.2	0	0	0	0	Negative Concordance	Low Prevalence Subgroup	Female	52	White	Non-Hispanic	No	No	No	Negative Concordance	Negative
Not Detected	No	No	No	No	No	0.2	0	0	0	0	Negative Concordance	Low Prevalence Subgroup	Male	19	White	Non-Hispanic	No	No	No	Negative Concordance	Negative
Not Detected	No	No	No	No	No	0.2	0	0	0	0	Negative Concordance	Low Prevalence Subgroup	Female	64	White	Hispanic	No	No	No	Negative Concordance	Negative
Not Detected	No	No	No	No	No	0.2	0	0	0	0	Negative Concordance	Low Prevalence Subgroup	Male	32	White	Non-Hispanic	No	No	No	Negative Concordance	Negative
Not Detected	No	No	No	No	No	0.2	0.6	0	0	0	Negative Concordance	Low Prevalence Subgroup	Female	32	White	Non-Hispanic	No	No	No	Negative Concordance	Negative
Not Detected	No	No	No	No	No	0.3	0	0	0	0	Negative Concordance	Low Prevalence Subgroup	Male	47	White	Non-Hispanic	No	No	No	Negative Concordance	Negative
	No	No	No	No	No	0.3	0	0	0	0	Negative Concordance	Low Prevalence Subgroup	Female	47	White	Non-Hispanic	No	No	No	Negative Concordance	Negative
Not Detected	No	No	No	No	No	0.2	0.2	0	0	0	Negative Concordance	Low Prevalence Subgroup	Female	66	White	Non-Hispanic	No	No	No	Negative Concordance	Negative
Not Detected	No	No	No	No	No	0.2	0.1	0	0	0	Negative Concordance	Low Prevalence Subgroup	Female	65	White	Non-Hispanic	No	Yes	No	Negative Concordance	Negative
Not Detected	No	No	No	No	No	0.3	0.3	0	0	0	Negative Concordance	Low Prevalence Subgroup	Male	71	White	Non-Hispanic	No	No	No	Negative Concordance	Negative
Not Detected	No	Yes	No	No	No	0.2	0	0	0	0	Negative Concordance	High Prevalence Subgroup	Male	40	White	Non-Hispanic	No	No	Yes	Negative Concordance	Negative
Not Detected	No	No	No	No	Yes	0.3	0	0	0	0	Negative Concordance	Low Prevalence Subgroup	Male	58	White	Non-Hispanic	No	No	No	Negative Concordance	Negative
Not Detected	No	No	No	No	No	0.5	0	0	0	0	Negative Concordance	Low Prevalence Subgroup	Male	33	White	Non-Hispanic	No	No	No	Negative Concordance	Negative
Not Detected	No	No	No	No	No	1.3	0.2	0	1	0	EI Positive Discordance	Low Prevalence Subgroup	Male	64	White	Non-Hispanic	No	No	Yes	EI Positive Discordance	Negative
Not Detected	No	No	No	No	No	0.4	0	0	0	0	Negative Concordance	Low Prevalence Subgroup	Female	65	White	Non-Hispanic	No	No	No	Negative Concordance	Negative
Not Detected	No	No	No	No	No	0.1	0	0	0	0	Negative Concordance	Low Prevalence Subgroup	Female	57	White	Non-Hispanic	No	No	No	Negative Concordance	Negative
Not Detected	No	No	No	No	No	0.1	0	0	0	0	Negative Concordance	Low Prevalence Subgroup	Female	22	White	Non-Hispanic	No	No	No	Negative Concordance	Negative
Not Detected	No	No	No	No	No	0.2	0	0	0	0	Negative Concordance	Low Prevalence Subgroup	Male	61	White	Non-Hispanic	No	No	No	Negative Concordance	Negative
Not Detected	No	No	No	No	Yes	0.2	0	0	0	0	Negative Concordance	Low Prevalence Subgroup	Female	62	White	Non-Hispanic	No	No	No	Negative Concordance	Negative
Not Detected	No	No	No	No	No	0.1	0	0	0	0	Negative Concordance	Low Prevalence Subgroup	Female	63	White	Non-Hispanic	No	No	No	Negative Concordance	Negative
Not Detected	No	No	No	No	No	0.2	0.1	0	0	0	Negative Concordance	Low Prevalence Subgroup	Female	45	White	Non-Hispanic	No	No	No	Negative Concordance	Negative
Not Detected	No	No	No	No	No	0.1	0	0	0	0	Negative Concordance	Low Prevalence Subgroup	Male	18	White	Non-Hispanic	No	No	No	Negative Concordance	Negative
Not Detected	No	No	No	No	No	0.2	0	0	0	0	Negative Concordance	Low Prevalence Subgroup	Male	49		Non-Hispanic	No	No	No	Negative Concordance	Negative
Not Detected	No	No	No	No	No	0.2	0	0	0	0	Negative Concordance	Low Prevalence Subgroup	Female	60	White	Non-Hispanic	No	No	No	Negative Concordance	Negative
Not Detected	No	No	No	No	No	0.2	0	0	0	0	Negative Concordance	Low Prevalence Subgroup	Male	59	White	Non-Hispanic	No	No	No	Negative Concordance	Negative
Not Detected	No	No	No	No	No	0.2	0	0	0	0	Negative Concordance	Low Prevalence Subgroup	Female	66	White	Non-Hispanic	No	No	No	Negative Concordance	Negative
Not Detected	No	No	No	No	Yes	0.2	0	0	0	0	Negative Concordance	Low Prevalence Subgroup	Male	67	White	Non-Hispanic	No	No	No	Negative Concordance	Negative
	No	No	No	No	Yes	0.4	0	0	0	0	Negative Concordance	Low Prevalence Subgroup	Male	70	White	Non-Hispanic	No	No	No	Negative Concordance	Negative
Not Detected	No	No	No	No	No	0.2	0.1	0	0	0	Negative Concordance	Low Prevalence Subgroup	Female	68	White	Non-Hispanic	No	No	Yes	Negative Concordance	Negative
Not Detected	No	No	No	No	No	0.2	0	0	0	0	Negative Concordance	Low Prevalence Subgroup	Female	39	White	Non-Hispanic	No	No	No	Negative Concordance	Negative
Not Detected	No	No	No	No	No	0.3	0	0	0	0	Negative Concordance	Low Prevalence Subgroup	Female	40	White	Non-Hispanic	No	No	No	Negative Concordance	Negative
Not Detected	No	No	No	No	No	0.2	0	0	0	0	Negative Concordance	Low Prevalence Subgroup	Male	16	White	Non-Hispanic	No	No	No	Negative Concordance	Negative
Not Detected	No	No	No	No	No	1.6	0	0	1	0	EI Positive Discordance	Low Prevalence Subgroup	Male	42	White	Non-Hispanic	No	No	No	EI Positive Discordance	Negative
Not Detected	No	No	No	No	No	0.2	0.1	0	0	0	Negative Concordance	Low Prevalence Subgroup	Male	56	White	Non-Hispanic	No	No	No	Negative Concordance	Negative
Not Detected	No	No	No	No	No	0.3	0	0	0	0	Negative Concordance	Low Prevalence Subgroup	Female	24	White	Non-Hispanic	No	No	No	Negative Concordance	Negative
Not Detected	No	No	No	No	No	0.3	0	0	0	0	Negative Concordance	Low Prevalence Subgroup	Female	53	White	Non-Hispanic	No	No	Yes	Negative Concordance	Negative
Not Detected	No	No	No	No	No	0.3	0	0	0	0	Negative Concordance	Low Prevalence Subgroup	Female	61	White	Non-Hispanic	No	No	No	Negative Concordance	Negative
Not Detected	No	No	No	No	No	0.3	0	0	0	0	Negative Concordance	Low Prevalence Subgroup	Male	28	White	Non-Hispanic	No	No	No	Negative Concordance	Negative
Not Detected	No	No	No	No	No	0.2	0	0	0	0	Negative Concordance	Low Prevalence Subgroup	Female	30	White	Non-Hispanic	No	No	No	Negative Concordance	Negative
Not Detected	No	No	No	No	No	0.2	0	0	0	0	Negative Concordance	Low Prevalence Subgroup	Female	74	White	Non-Hispanic	No	No	No	Negative Concordance	Negative
Not Detected	No	No	No	No	No	0.3	0	0	0	0	Negative Concordance	Low Prevalence Subgroup	Male	74	White	Non-Hispanic	No	No	No	Negative Concordance	Negative
Not Detected	No	No	No	No	No	0.3	0	0	0	0	Negative Concordance	Low Prevalence Subgroup	Female	64	White	Non-Hispanic	No	No	No	Negative Concordance	Negative
Not Detected	No	No	No	No	No	0.2	0	0	0	0	Negative Concordance	Low Prevalence Subgroup	Female	69	White	Non-Hispanic	No	No	No	Negative Concordance	Negative
Not Detected	No	No	No	No	No	0.3	0.1	0	0	0	Negative Concordance	Low Prevalence Subgroup	Female	17	White	Non-Hispanic	No	No	No	Negative Concordance	Negative
Not Detected	No	No	No	No	No	0.2	0	0	0	0	Negative Concordance	Low Prevalence Subgroup	Female	44	White	Non-Hispanic	No	No	No	Negative Concordance	Negative
Not Detected	No	No	No	No	No	0.3	0	0	0	0	Negative Concordance	Low Prevalence Subgroup	Male	14	White	Non-Hispanic	No	No	No	Negative Concordance	Negative
Not Detected	No	No	No	No	No	0.3	0	0	0	0	Negative Concordance	Low Prevalence Subgroup	Male	50	White	Non-Hispanic	No	No	No	Negative Concordance	Negative
Not Detected	No	No	No	No	No	0.2	0	0	0	0	Negative Concordance	Low Prevalence Subgroup	Female	51	White	Non-Hispanic	No	No	No	Negative Concordance	Negative
Not Detected	No	No	No	No	No	0.5	0	0	0	0	Negative Concordance	Low Prevalence Subgroup	Male	69	White	Non-Hispanic	No	No	No	Negative Concordance	Negative
Not Detected	No	No	No	No	No	0.1	0	0	0	0	Negative Concordance	Low Prevalence Subgroup	Female	67	White	Non-Hispanic	No	No	No	Negative Concordance	Negative
Not Detected	No	No	No	No	No	0.5	0	0	0	0	Negative Concordance	Low Prevalence Subgroup	Female	13	White	Non-Hispanic	No	No	No	Negative Concordance	Negative
Not Detected	No	No	No	No	No	0.2	0	0	0	0	Negative Concordance	Low Prevalence Subgroup	Male	47	White	Non-Hispanic	No	No	No	Negative Concordance	Negative
Not Detected	No	No	No	No	No	0.5	0	0	0	0	Negative Concordance	Low Prevalence Subgroup	Female	42	White	Non-Hispanic	No	No	No	Negative Concordance	Negative
Not Detected	No	No	No	No	No	0.2	0	0	0	0	Negative Concordance	Low Prevalence Subgroup	Female	18	White	Non-Hispanic	No	No	No	Negative Concordance	Negative
Not Detected	No	No	No	No	No	0.4	0	0	0	0	Negative Concordance	Low Prevalence Subgroup	Male	16	White	Non-Hispanic	No	No	No	Negative Concordance	Negative
Not Detected	No	No	No	No	No	1	0	0	0	0	Negative Concordance	Low Prevalence Subgroup	Female	47	White	Non-Hispanic	No	No	No	Negative Concordance	Negative
Not Detected	No	No	No	No	No	0.7	0.1	0	0	0	Negative Concordance	Low Prevalence Subgroup	Male	19	White	Non-Hispanic	No	No	No	Negative Concordance	Negative
Not Detected	No	No	No	No	No	1	0.1	0	0	0	Negative Concordance	Low Prevalence Subgroup	Male	13	White	Non-Hispanic	No	No	No	Negative Concordance	Negative
Not Detected	No	No	No	Yes	No	0.2	0	0	0	0	Negative Concordance	Low Prevalence Subgroup	Female	65	White	Non-Hispanic	No	No	No	Negative Concordance	Negative
Not Detected	No	No	No	No	No	0.3	0.1	0	0	0	Negative Concordance	Low Prevalence Subgroup	Female	35	White	Non-Hispanic	No	No	No	Negative Concordance	Negative
Not Detected	No	No	No	No	No	0.2	0	0	0	0	Negative Concordance	Low Prevalence Subgroup	Female	32	White	Non-Hispanic	No	No	No	Negative Concordance	Negative
Not Detected	No	No	No	No	No	0.3	0	0	0	0	Negative Concordance	Low Prevalence Subgroup	Female	28	White	Non-Hispanic	No	No	No	Negative Concordance	Negative
Not Detected	No	No	No	No	No	0.3	0	0	0	0	Negative Concordance	Low Prevalence Subgroup	Female	55	White	Non-Hispanic	No	No	No	Negative Concordance	Negative
Not Detected	No	No	No	No	Yes	0.3	0.1	0	0	0	Negative Concordance	Low Prevalence Subgroup	Male	56	White	Non-Hispanic	No	No	Yes	Negative Concordance	Negative
Not Detected	No	No	No	No	No	0.2	0.1	0	0	0	Negative Concordance	Low Prevalence Subgroup	Male	31	White	Non-Hispanic	No	No	No	Negative Concordance	Negative
Not Detected	No	No	No	No	No	0.3	0	0	0	0	Negative Concordance	Low Prevalence Subgroup	Female	30	White	Non-Hispanic	No	No	No	Negative Concordance	Negative
Not Detected	No	No	No	No	No	0.3	0	0	0	0	Negative Concordance	Low Prevalence Subgroup	Female	56	White	Non-Hispanic	No	No	No	Negative Concordance	Negative
Not Detected	No	No	No	No	No	0.5	0.1	0	0	0	Negative Concordance	Low Prevalence Subgroup	Male	59	White	Non-Hispanic	No	No	No	Negative Concordance	Negative
Not Detected	No	No	No	No	Yes	0.3	0	0	0	0	Negative Concordance	Low Prevalence Subgroup	Female	58	White	Non-Hispanic	No	No	No	Negative Concordance	Negative
	No	No	No	No	No	1.2	0	0	1	0	EI Positive Discordance	Low Prevalence Subgroup	Female	35	White	Non-Hispanic	No	No	No	EI Positive Discordance	Negative
Not Detected	No	No	No	No	No	0.6	0.1	0	0	0	Negative Concordance	Low Prevalence Subgroup	Male	54	White	Non-Hispanic	No	No	No	Negative Concordance	Negative
Not Detected	No	No	No	No	No	0.3	0	0	0	0	Negative Concordance	Low Prevalence Subgroup	Male	19	White	Non-Hispanic	No	No	No	Negative Concordance	Negative
Not Detected	No	No	No	No	No	0.2	0.2	0	0	0	Negative Concordance	Low Prevalence Subgroup	Female	53	White	Non-Hispanic	No	No	No	Negative Concordance	Negative
Not Detected	No	No	No	No	No	0.2	0.1	0	0	0	Negative Concordance	Low Prevalence Subgroup	Male	63	White	Non-Hispanic	Yes	No	No	Negative Concordance	Negative
Not Detected	No	No	No	No	No	0.3	0	0	0	0	Negative Concordance	Low Prevalence Subgroup	Female	66	White	Non-Hispanic	No	No	No	Negative Concordance	Negative
Not Detected	No	No	No	No	No	0.3	0	0	0	0	Negative Concordance	Low Prevalence Subgroup	Male	42	White	Non-Hispanic	No	No	No	Negative Concordance	Negative
Not Detected	No	No	No	No	No	0.6	0.1	0	0	0	Negative Concordance	Low Prevalence Subgroup	Male	66	White	Non-Hispanic	No	No	Yes	Negative Concordance	Negative
Not Detected	No	No	No	No	No	0.3	0.1	0	0	0	Negative Concordance	Low Prevalence Subgroup	Male	30	White	Non-Hispanic	No	No	No	Negative Concordance	Negative
Not Detected	No	No	No	No	No	0.3	0.2	0	0	0	Negative Concordance	Low Prevalence Subgroup	Female	50	White	Non-Hispanic	No	No	Yes	Negative Concordance	Negative
Not Detected	No	No	No	No	No	0.1	0	0	0	0	Negative Concordance	Low Prevalence Subgroup	Female	37	White	Non-Hispanic	No	No	No	Negative Concordance	Negative
Not Detected	No	No	No	No	No	0.1	0	0	0	0	Negative Concordance	Low Prevalence Subgroup	Male	29	White	Non-Hispanic	No	No	No	Negative Concordance	Negative
Not Detected	No	No	No	No	No	0.2	0	0	0	0	Negative Concordance	Low Prevalence Subgroup	Female	41	Asian	Non-Hispanic	No	No	No	Negative Concordance	Negative
Not Detected	No	No	No	No	No	0.2	0	0	0	0	Negative Concordance	Low Prevalence Subgroup	Male	43	Asian	Non-Hispanic	No	No	No	Negative Concordance	Negative
Not Detected	No	No	No	No	No	0.3	0	0	0	0	Negative Concordance	Low Prevalence Subgroup	Female	22	Asian	Non-Hispanic	No	No	No	Negative Concordance	Negative
Not Detected	No	No	No	No	No	0.2	0	0	0	0	Negative Concordance	Low Prevalence Subgroup	Male	47	Asian	Non-Hispanic	No	No	No	Negative Concordance	Negative
Not Detected	No	No	No	Yes	Yes	0.2	0	0	0	0	Negative Concordance	Low Prevalence Subgroup	Male	79	White	Non-Hispanic	Yes	No	No	Negative Concordance	Negative
Not Detected	No	No	No	No	Yes	0.9	0	0	0	0	Negative Concordance	Low Prevalence Subgroup	Female	75	White	Non-Hispanic	No	No	No	Negative Concordance	Negative
Not Detected	No	No	No	No	No	0.3	0	0	0	0	Negative Concordance	Low Prevalence Subgroup	Male	43	White	Non-Hispanic	No	No	No	Negative Concordance	Negative
Not Detected	No	Yes	No	No	No	0.2	0.2	0	0	0	Negative Concordance	High Prevalence Subgroup	Female	38	White	Non-Hispanic	No	No	No	Negative Concordance	Negative
Not Detected	No	No	No	No	No	0.3	0	0	0	0	Negative Concordance	Low Prevalence Subgroup	Female	37	White	Non-Hispanic	No	No	No	Negative Concordance	Negative
Not Detected	No	No	No	No	No	0.2	0	0	0	0	Negative Concordance	Low Prevalence Subgroup	Male	41	White	Non-Hispanic	No	No	No	Negative Concordance	Negative
Not Detected	No	No	No	No	No	0.2	0	0	0	0	Negative Concordance	Low Prevalence Subgroup	Male	37	White	Non-Hispanic	No	No	No	Negative Concordance	Negative
Not Detected	No	No	No	No	No	0.6	0.1	0	0	0	Negative Concordance	Low Prevalence Subgroup	Male	15	White	Non-Hispanic	No	No	No	Negative Concordance	Negative
Not Detected	No	No	No	No	No	0.2	0	0	0	0	Negative Concordance	Low Prevalence Subgroup	Female	51	White	Non-Hispanic	No	No	Yes	Negative Concordance	Negative
Not Detected	No	No	No	No	No	0.2	0.1	0	0	0	Negative Concordance	Low Prevalence Subgroup	Male	49	White	Non-Hispanic	No	No	No	Negative Concordance	Negative
Not Detected	No	No	No	No	No	0.2	0	0	0	0	Negative Concordance	Low Prevalence Subgroup	Female	22	White	Non-Hispanic	No	No	No	Negative Concordance	Negative
Not Detected	No	No	No	No	No	0.4	0	0	0	0	Negative Concordance	Low Prevalence Subgroup	Male	58	White	Non-Hispanic	No	No	No	Negative Concordance	Negative
Not Detected	No	No	No	No	No	0.5	0	0	0	0	Negative Concordance	Low Prevalence Subgroup	Female	21	White	Non-Hispanic	No	No	No	Negative Concordance	Negative
Not Detected	No	No	No	No	No	0.5	0.1	0	0	0	Negative Concordance	Low Prevalence Subgroup	Female	62	White	Non-Hispanic	No	No	No	Negative Concordance	Negative
Not Detected	No	No	No	No	No	0.2	0	0	0	0	Negative Concordance	Low Prevalence Subgroup	Male	70	White	Non-Hispanic	No	No	No	Negative Concordance	Negative
Not Detected	No	No	No	No	No	0.2	0	0	0	0	Negative Concordance	Low Prevalence Subgroup	Female	70	White	Non-Hispanic	No	Yes	Yes	Negative Concordance	Negative
Not Detected	No	No	No	Yes	Yes	0.3	0.1	0	0	0	Negative Concordance	Low Prevalence Subgroup	Male	68	White	Non-Hispanic	No	No	No	Negative Concordance	Negative
Not Detected	No	No	No	No	No	0.3	0.1	0	0	0	Negative Concordance	Low Prevalence Subgroup	Female	71	White	Non-Hispanic	No	Yes	No	Negative Concordance	Negative
Not Detected	No	No	No	No	No	0.2	0.2	0	0	0	Negative Concordance	Low Prevalence Subgroup	Male	70	White	Non-Hispanic	No	No	No	Negative Concordance	Negative
Not Detected	No	No	No	No	No	0.3	0	0	0	0	Negative Concordance	Low Prevalence Subgroup	Female	68	White	Non-Hispanic	No	No	No	Negative Concordance	Negative
Not Detected	No	No	No	No	No	0.2	0	0	0	0	Negative Concordance	Low Prevalence Subgroup	Female	40	White	Hispanic	No	No	No	Negative Concordance	Negative
Not Detected	No	No	No	No	Yes	0.3	0	0	0	0	Negative Concordance	Low Prevalence Subgroup	Male	58	White	Non-Hispanic	No	No	No	Negative Concordance	Negative
Not Detected	No	No	No	No	No	0.3	0.1	0	0	0	Negative Concordance	Low Prevalence Subgroup	Female	19	White	Non-Hispanic	No	No	No	Negative Concordance	Negative
Not Detected	No	No	No	No	Yes	0.3	0	0	0	0	Negative Concordance	Low Prevalence Subgroup	Male	56	White	Non-Hispanic	No	No	No	Negative Concordance	Negative
Not Detected	No	No	No	No	No	0.3	0	0	0	0	Negative Concordance	Low Prevalence Subgroup	Male	60	White	Non-Hispanic	Yes	No	No	Negative Concordance	Negative
Not Detected	No	No	No	No	Yes	0.2	0.2	0	0	0	Negative Concordance	Low Prevalence Subgroup	Female	62	White	Non-Hispanic	No	No	No	Negative Concordance	Negative
Not Detected	No	No	No	No	Yes	0.3	0.3	0	0	0	Negative Concordance	Low Prevalence Subgroup	Male	62	White	Non-Hispanic	No	No	No	Negative Concordance	Negative
	No	No	No	No	Yes	0.6	0	0	0	0	Negative Concordance	Low Prevalence Subgroup	Male	66	White	Non-Hispanic	No	No	No	Negative Concordance	Negative
Not Detected	No	No	No	No	No	0.3	0	0	0	0	Negative Concordance	Low Prevalence Subgroup	Female	64	White	Non-Hispanic	No	No	No	Negative Concordance	Negative
Not Detected	No	No	No	No	No	0.2	0.1	0	0	0	Negative Concordance	Low Prevalence Subgroup	Male	34	White	Hispanic	No	No	No	Negative Concordance	Negative
Not Detected	No	No	No	No	No	0.2	0	0	0	0	Negative Concordance	Low Prevalence Subgroup	Female	38	White	Non-Hispanic	No	No	No	Negative Concordance	Negative
Not Detected	No	No	No	No	No	0.3	0	0	0	0	Negative Concordance	Low Prevalence Subgroup	Male	66		Hispanic	No	No	No	Negative Concordance	Negative
Not Detected	No	No	No	Yes	No	0.2	0	0	0	0	Negative Concordance	Low Prevalence Subgroup	Female	59		Hispanic	Yes	No	No	Negative Concordance	Negative
Not Detected	No	No	No	No	No	0.3	0.1	0	0	0	Negative Concordance	Low Prevalence Subgroup	Male	21	White	Non-Hispanic	No	No	No	Negative Concordance	Negative
Not Detected	No	No	No	No	No	0.2	0	0	0	0	Negative Concordance	Low Prevalence Subgroup	Female	48	White	Non-Hispanic	No	No	No	Negative Concordance	Negative
Not Detected	No	No	No	No	No	0.8	0	0	0	0	Negative Concordance	Low Prevalence Subgroup	Female	66	White	Non-Hispanic	Yes	No	No	Negative Concordance	Negative
Not Detected	No	No	No	No	No	0.3	0	0	0	0	Negative Concordance	Low Prevalence Subgroup	Male	68	White	Non-Hispanic	No	No	No	Negative Concordance	Negative
Not Detected	No	No	No	No	No	0.4	0	0	0	0	Negative Concordance	Low Prevalence Subgroup	Female	54	White	Non-Hispanic	No	No	Yes	Negative Concordance	Negative
Not Detected	No	No	No	No	No	0.2	0	0	0	0	Negative Concordance	Low Prevalence Subgroup	Male	54	White	Non-Hispanic	No	No	No	Negative Concordance	Negative
Not Detected	No	No	No	Yes	Yes	0.3	0	0	0	0	Negative Concordance	Low Prevalence Subgroup	Male	66	White	Non-Hispanic	No	No	No	Negative Concordance	Negative
Not Detected	No	No	No	No	No	0.2	0	0	0	0	Negative Concordance	Low Prevalence Subgroup	Female	41		Non-Hispanic	No	No	No	Negative Concordance	Negative
Not Detected	No	No	No	No	Yes	0.8	0.1	0	0	0	Negative Concordance	Low Prevalence Subgroup	Male	61	White	Non-Hispanic	No	No	No	Negative Concordance	Negative
Not Detected	No	No	No	No	No	0.2	0.1	0	0	0	Negative Concordance	Low Prevalence Subgroup	Female	59	White	Non-Hispanic	No	No	No	Negative Concordance	Negative
Not Detected	No	No	No	No	No	0.2	0	0	0	0	Negative Concordance	Low Prevalence Subgroup	Female	31	White	Non-Hispanic	No	No	Yes	Negative Concordance	Negative
Not Detected	No	No	No	No	No	0.2	0	0	0	0	Negative Concordance	Low Prevalence Subgroup	Female	13	White	Non-Hispanic	No	No	No	Negative Concordance	Negative
Not Detected	No	No	No	No	No	0.3	0	0	0	0	Negative Concordance	Low Prevalence Subgroup	Male	35	White	Non-Hispanic	No	No	No	Negative Concordance	Negative
Not Detected	No	No	No	Yes	Yes	0.2	0	0	0	0	Negative Concordance	Low Prevalence Subgroup	Female	78	White	Non-Hispanic	No	Yes	No	Negative Concordance	Negative
Not Detected	No	No	No	Yes	Yes	0.3	0	0	0	0	Negative Concordance	Low Prevalence Subgroup	Male	63	White	Non-Hispanic	No	No	No	Negative Concordance	Negative
Not Detected	No	No	No	No	No	0.3	0.2	0	0	0	Negative Concordance	Low Prevalence Subgroup	Female	68	White	Non-Hispanic	No	No	No	Negative Concordance	Negative
Not Detected	No	No	No	No	No	0.4	0	0	0	0	Negative Concordance	Low Prevalence Subgroup	Male	44	White	Non-Hispanic	No	No	No	Negative Concordance	Negative
Not Detected	No	No	No	No	Yes	0.3	0	0	0	0	Negative Concordance	Low Prevalence Subgroup	Male	78	White	Non-Hispanic	No	No	No	Negative Concordance	Negative
Not Detected	No	No	No	No	No	0.2	0	0	0	0	Negative Concordance	Low Prevalence Subgroup	Male	52	White	Non-Hispanic	No	No	No	Negative Concordance	Negative
Not Detected	No	No	No	No	No	0.4	0	0	0	0	Negative Concordance	Low Prevalence Subgroup	Female	45	White	Non-Hispanic	No	No	No	Negative Concordance	Negative
Not Detected	No	No	No	No	Yes	0.2	0	0	0	0	Negative Concordance	Low Prevalence Subgroup	Male	66	White	Non-Hispanic	No	No	No	Negative Concordance	Negative
Not Detected	No	No	No	No	No	0.2	0	0	0	0	Negative Concordance	Low Prevalence Subgroup	Female	52	White	Non-Hispanic	No	No	No	Negative Concordance	Negative
Not Detected	No	No	No	No	No	0.3	0.2	0	0	0	Negative Concordance	Low Prevalence Subgroup	Female	55	White	Non-Hispanic	No	No	No	Negative Concordance	Negative
Not Detected	No	No	No	No	No	0.2	0.2	0	0	0	Negative Concordance	Low Prevalence Subgroup	Male	53	White	Non-Hispanic	No	No	No	Negative Concordance	Negative
Not Detected	No	No	No	No	No	0.2	0	0	0	0	Negative Concordance	Low Prevalence Subgroup	Female	61	White	Non-Hispanic	No	No	No	Negative Concordance	Negative
	No	No	No	No	No	0.2	0	0	0	0	Negative Concordance	Low Prevalence Subgroup	Male	63	White	Non-Hispanic	No	No	No	Negative Concordance	Negative
Not Detected	No	No	No	No	Yes	0.2	0	0	0	0	Negative Concordance	Low Prevalence Subgroup	Female	60	White	Non-Hispanic	No	No	No	Negative Concordance	Negative
Not Detected	No	No	No	Yes	No	0.2	0	0	0	0	Negative Concordance	Low Prevalence Subgroup	Male	74	White	Non-Hispanic	No	No	No	Negative Concordance	Negative
Not Detected	No	No	No	No	No	0.7	0.2	0	0	0	Negative Concordance	Low Prevalence Subgroup	Female	74	White	Non-Hispanic	No	No	No	Negative Concordance	Negative
Not Detected	No	No	No	No	Yes	0.2	0	0	0	0	Negative Concordance	Low Prevalence Subgroup	Female	71	White	Non-Hispanic	No	Yes	Yes	Negative Concordance	Negative
Not Detected	No	No	No	No	Yes	0.2	0.1	0	0	0	Negative Concordance	Low Prevalence Subgroup	Female	70	White	Non-Hispanic	No	No	No	Negative Concordance	Negative
Not Detected	No	No	No	No	No	0.1	0	0	0	0	Negative Concordance	Low Prevalence Subgroup	Female	58	White	Non-Hispanic	No	No	No	Negative Concordance	Negative
Not Detected	No	No	No	No	No	0.2	0.2	0	0	0	Negative Concordance	Low Prevalence Subgroup	Female	39	White	Non-Hispanic	No	No	No	Negative Concordance	Negative
Not Detected	No	No	No	No	No	0.3	0	0	0	0	Negative Concordance	Low Prevalence Subgroup	Female	56	White	Non-Hispanic	No	No	No	Negative Concordance	Negative
Not Detected	No	Yes	No	No	No	0.2	0	0	0	0	Negative Concordance	High Prevalence Subgroup	Male	62	White	Non-Hispanic	No	No	No	Negative Concordance	Negative
Not Detected	No	No	No	No	Yes	0.2	0	0	0	0	Negative Concordance	Low Prevalence Subgroup	Female	69	White	Non-Hispanic	Yes	No	No	Negative Concordance	Negative
Not Detected	No	No	No	No	Yes	0.1	0	0	0	0	Negative Concordance	Low Prevalence Subgroup	Male	56	White	Non-Hispanic	No	No	No	Negative Concordance	Negative
Not Detected	No	No	No	No	No	0.2	0	0	0	0	Negative Concordance	Low Prevalence Subgroup	Female	13	White	Non-Hispanic	No	No	No	Negative Concordance	Negative
Not Detected	No	No	No	Yes	Yes	0.2	0	0	0	0	Negative Concordance	Low Prevalence Subgroup	Female	54	White	Hispanic	No	No	No	Negative Concordance	Negative
Not Detected	No	No	No	No	No	0.1	0.1	0	0	0	Negative Concordance	Low Prevalence Subgroup	Female	14	White	Non-Hispanic	No	No	No	Negative Concordance	Negative
Not Detected	No	No	No	No	No	0.2	0	0	0	0	Negative Concordance	Low Prevalence Subgroup	Female	58	White	Non-Hispanic	No	No	No	Negative Concordance	Negative
Not Detected	No	No	No	No	Yes	0.3	0	0	0	0	Negative Concordance	Low Prevalence Subgroup	Male	61	White	Non-Hispanic	No	No	No	Negative Concordance	Negative
Not Detected	No	No	No	No	No	0.6	0	0	0	0	Negative Concordance	Low Prevalence Subgroup	Male	24	White	Non-Hispanic	No	No	No	Negative Concordance	Negative
Not Detected	No	No	No	No	No	0.2	0	0	0	0	Negative Concordance	Low Prevalence Subgroup	Male	40	White	Non-Hispanic	No	No	No	Negative Concordance	Negative
Not Detected	No	No	No	No	No	0.2	0	0	0	0	Negative Concordance	Low Prevalence Subgroup	Female	39	White	Non-Hispanic	No	No	No	Negative Concordance	Negative
Not Detected	No	No	No	No	No	0.8	0	0	0	0	Negative Concordance	Low Prevalence Subgroup	Male	51	White	Non-Hispanic	No	No	No	Negative Concordance	Negative
Not Detected	No	No	No	No	No	0.2	0	0	0	0	Negative Concordance	Low Prevalence Subgroup	Male	44	White	Non-Hispanic	No	No	No	Negative Concordance	Negative
Not Detected	No	No	No	No	No	0.2	0	0	0	0	Negative Concordance	Low Prevalence Subgroup	Female	42	White	Non-Hispanic	No	No	No	Negative Concordance	Negative
Not Detected	No	No	No	No	No	0.2	0	0	0	0	Negative Concordance	Low Prevalence Subgroup	Female	22	White	Non-Hispanic	No	No	No	Negative Concordance	Negative
Not Detected	No	No	No	No	No	0.2	0	0	0	0	Negative Concordance	Low Prevalence Subgroup	Female	52	White	Non-Hispanic	No	No	No	Negative Concordance	Negative
Not Detected	No	No	No	No	No	0.4	0	0	0	0	Negative Concordance	Low Prevalence Subgroup	Male	53	White	Non-Hispanic	No	No	No	Negative Concordance	Negative
Not Detected	No	No	No	No	No	0.2	0	0	0	0	Negative Concordance	Low Prevalence Subgroup	Female	28	White	Non-Hispanic	No	No	No	Negative Concordance	Negative
Not Detected	No	No	No	No	No	0.5	0	0	0	0	Negative Concordance	Low Prevalence Subgroup	Female	60	White	Non-Hispanic	No	No	No	Negative Concordance	Negative
Not Detected	No	No	No	No	No	0.5	0	0	0	0	Negative Concordance	Low Prevalence Subgroup	Female	29	White	Non-Hispanic	No	No	No	Negative Concordance	Negative
Not Detected	No	No	No	No	No	0.2	0	0	0	0	Negative Concordance	Low Prevalence Subgroup	Female	55	White	Non-Hispanic	No	No	No	Negative Concordance	Negative
Not Detected	No	No	No	No	No	0.3	0.1	0	0	0	Negative Concordance	Low Prevalence Subgroup	Male	59	White	Non-Hispanic	No	No	No	Negative Concordance	Negative
Not Detected	No	No	No	No	No	0.4	0	0	0	0	Negative Concordance	Low Prevalence Subgroup	Female	32	White	Non-Hispanic	No	No	No	Negative Concordance	Negative
Not Detected	No	No	No	No	No	0.2	0	0	0	0	Negative Concordance	Low Prevalence Subgroup	Female	59	White	Non-Hispanic	No	No	Yes	Negative Concordance	Negative
Not Detected	No	No	No	No	No	0.2	0	0	0	0	Negative Concordance	Low Prevalence Subgroup	Female	66	White	Non-Hispanic	No	No	No	Negative Concordance	Negative
Not Detected	No	No	No	No	No	0.2	0	0	0	0	Negative Concordance	Low Prevalence Subgroup	Female	45	White	Non-Hispanic	No	No	No	Negative Concordance	Negative
Not Detected	No	Yes	No	No	No	0.4	0	0	0	0	Negative Concordance	High Prevalence Subgroup	Male	18	White	Non-Hispanic	No	No	No	Negative Concordance	Negative
Not Detected	No	No	No	No	Yes	0.3	0	0	0	0	Negative Concordance	Low Prevalence Subgroup	Female	75	White	Non-Hispanic	No	No	Yes	Negative Concordance	Negative
Not Detected	No	No	No	No	Yes	0.4	0	0	0	0	Negative Concordance	Low Prevalence Subgroup	Male	76	White	Non-Hispanic	No	No	No	Negative Concordance	Negative
Not Detected	No	No	No	Yes	No	0.1	0	0	0	0	Negative Concordance	Low Prevalence Subgroup	Female	77	White	Non-Hispanic	No	No	No	Negative Concordance	Negative
Not Detected	No	No	No	No	Yes	0.3	0	0	0	0	Negative Concordance	Low Prevalence Subgroup	Female	71	White	Non-Hispanic	No	No	No	Negative Concordance	Negative
Not Detected	No	No	No	No	No	0.4	0	0	0	0	Negative Concordance	Low Prevalence Subgroup	Female	60	White	Non-Hispanic	No	No	No	Negative Concordance	Negative
Not Detected	No	No	No	No	No	0.3	0	0	0	0	Negative Concordance	Low Prevalence Subgroup	Male	48	White	Non-Hispanic	No	No	No	Negative Concordance	Negative
Not Detected	No	No	No	No	No	0.3	0	0	0	0	Negative Concordance	Low Prevalence Subgroup	Female	44	White	Non-Hispanic	No	Yes	No	Negative Concordance	Negative
Not Detected	No	No	No	No	No	0.3	0.2	0	0	0	Negative Concordance	Low Prevalence Subgroup	Female	14	White	Non-Hispanic	No	No	No	Negative Concordance	Negative
	No	No	No	No	No	0.2	0	0	0	0	Negative Concordance	Low Prevalence Subgroup	Male	67	White	Non-Hispanic	No	No	No	Negative Concordance	Negative
Not Detected	No	No	No	No	No	0.1	0	0	0	0	Negative Concordance	Low Prevalence Subgroup	Female	62	White	Non-Hispanic	No	No	No	Negative Concordance	Negative
Not Detected	No	No	No	Yes	Yes	0.2	0	0	0	0	Negative Concordance	Low Prevalence Subgroup	Female	62	White	Non-Hispanic	No	No	No	Negative Concordance	Negative
Not Detected	No	No	No	No	No	0.1	0.1	0	0	0	Negative Concordance	Low Prevalence Subgroup	Male	39	White	Non-Hispanic	No	No	No	Negative Concordance	Negative
Not Detected	No	No	No	Yes	No	0.2	0	0	0	0	Negative Concordance	Low Prevalence Subgroup	Male	64	White	Non-Hispanic	Yes	No	No	Negative Concordance	Negative
Not Detected	No	No	No	No	No	0.1	0	0	0	0	Negative Concordance	Low Prevalence Subgroup	Female	36	White	Non-Hispanic	No	No	No	Negative Concordance	Negative
Not Detected	No	No	No	No	No	0.2	0	0	0	0	Negative Concordance	Low Prevalence Subgroup	Female	37	White	Non-Hispanic	No	No	No	Negative Concordance	Negative
Not Detected	No	No	No	No	No	0.3	0	0	0	0	Negative Concordance	Low Prevalence Subgroup	Male	38	White	Non-Hispanic	No	No	No	Negative Concordance	Negative
Not Detected	No	No	No	No	Yes	0.2	0.2	0	0	0	Negative Concordance	Low Prevalence Subgroup	Male	75	White	Non-Hispanic	No	No	No	Negative Concordance	Negative
Not Detected	No	No	No	No	No	0.3	0.1	0	0	0	Negative Concordance	Low Prevalence Subgroup	Male	27	White	Non-Hispanic	No	No	No	Negative Concordance	Negative
Not Detected	No	No	No	No	No	0.3	0	0	0	0	Negative Concordance	Low Prevalence Subgroup	Female	40	White	Non-Hispanic	No	No	No	Negative Concordance	Negative
Not Detected	No	No	No	No	No	0.1	0	0	0	0	Negative Concordance	Low Prevalence Subgroup	Male	47	White	Non-Hispanic	No	No	No	Negative Concordance	Negative
Not Detected	No	No	No	No	No	0.3	0	0	0	0	Negative Concordance	Low Prevalence Subgroup	Male	15	White	Non-Hispanic	No	No	No	Negative Concordance	Negative
Not Detected	No	No	No	No	No	0.2	0.1	0	0	0	Negative Concordance	Low Prevalence Subgroup	Male	46	White	Non-Hispanic	No	No	No	Negative Concordance	Negative
Not Detected	No	No	No	No	No	0.2	0	0	0	0	Negative Concordance	Low Prevalence Subgroup	Female	42	White	Non-Hispanic	No	No	No	Negative Concordance	Negative
Not Detected	No	No	No	No	No	0.3	0	0	0	0	Negative Concordance	Low Prevalence Subgroup	Male	13	White	Non-Hispanic	No	No	No	Negative Concordance	Negative
Not Detected	No	No	No	No	No	0.2	0	0	0	0	Negative Concordance	Low Prevalence Subgroup	Male	71	White	Non-Hispanic	No	No	No	Negative Concordance	Negative
Not Detected	No	No	No	Yes	Yes	0.1	0.3	0	0	0	Negative Concordance	Low Prevalence Subgroup	Female	65	White	Non-Hispanic	No	No	No	Negative Concordance	Negative
Not Detected	No	No	No	No	No	0.1	0	0	0	0	Negative Concordance	Low Prevalence Subgroup	Male	65	White	Non-Hispanic	No	No	No	Negative Concordance	Negative
Not Detected	No	No	No	No	No	0.3	0.1	0	0	0	Negative Concordance	Low Prevalence Subgroup	Male	73	White	Non-Hispanic	No	No	No	Negative Concordance	Negative
Not Detected	No	No	No	No	No	2.2	0.1	0	1	0	EI Positive Discordance	Low Prevalence Subgroup	Male	45	White	Non-Hispanic	No	No	No	EI Positive Discordance	Negative
Not Detected	No	No	No	No	No	0.2	0	0	0	0	Negative Concordance	Low Prevalence Subgroup	Female	44	White	Non-Hispanic	No	No	No	Negative Concordance	Negative
Not Detected	No	No	No	No	No	0.7	0	0	0	0	Negative Concordance	Low Prevalence Subgroup	Male	12	White	Non-Hispanic	No	No	No	Negative Concordance	Negative
Not Detected	No	No	No	No	No	0.4	0	0	0	0	Negative Concordance	Low Prevalence Subgroup	Female	15	White	Non-Hispanic	No	No	No	Negative Concordance	Negative
Not Detected	No	No	No	No	No	0.2	0.1	0	0	0	Negative Concordance	Low Prevalence Subgroup	Male	67	White	Non-Hispanic	No	No	No	Negative Concordance	Negative
Not Detected	No	No	No	No	No	0.6	0	0	0	0	Negative Concordance	Low Prevalence Subgroup	Male	40	White	Non-Hispanic	No	No	No	Negative Concordance	Negative
Not Detected	No	No	No	No	No	0.1	0	0	0	0	Negative Concordance	Low Prevalence Subgroup	Female	35	White	Non-Hispanic	No	No	No	Negative Concordance	Negative
Not Detected	No	No	No	No	No	0.2	0	0	0	0	Negative Concordance	Low Prevalence Subgroup	Male	43	White	Non-Hispanic	No	No	No	Negative Concordance	Negative
Not Detected	No	No	No	No	No	0.4	0	0	0	0	Negative Concordance	Low Prevalence Subgroup	Female	45	White	Non-Hispanic	No	No	No	Negative Concordance	Negative
Not Detected	No	No	No	No	No	0.1	0	0	0	0	Negative Concordance	Low Prevalence Subgroup	Male	48	White	Non-Hispanic	No	No	No	Negative Concordance	Negative
Not Detected	No	No	No	No	No	0.2	0	0	0	0	Negative Concordance	Low Prevalence Subgroup	Female	35	White	Non-Hispanic	No	No	No	Negative Concordance	Negative
Not Detected	No	No	No	No	Yes	0.1	0	0	0	0	Negative Concordance	Low Prevalence Subgroup	Male	38	White	Non-Hispanic	No	No	No	Negative Concordance	Negative
Not Detected	No	No	No	No	No	0.6	0	0	0	0	Negative Concordance	Low Prevalence Subgroup	Female	14	White	Non-Hispanic	No	No	No	Negative Concordance	Negative
Not Detected	No	No	No	No	No	0.3	0	0	0	0	Negative Concordance	Low Prevalence Subgroup	Male	20	White	Non-Hispanic	No	No	No	Negative Concordance	Negative
Not Detected	No	No	No	No	No	0.4	0	0	0	0	Negative Concordance	Low Prevalence Subgroup	Male	44	White	Non-Hispanic	No	No	No	Negative Concordance	Negative
Not Detected	No	No	No	No	No	0.4	0	0	0	0	Negative Concordance	Low Prevalence Subgroup	Female	43	White	Non-Hispanic	No	No	No	Negative Concordance	Negative
Not Detected	No	No	No	No	No	0.2	0	0	0	0	Negative Concordance	Low Prevalence Subgroup	Female	47	White	Non-Hispanic	No	No	No	Negative Concordance	Negative
Not Detected	Yes	Yes	No	No	No	11.4	7.8	0	1	1	Postive Concordance	High Prevalence Subgroup	Male	50	White	Non-Hispanic	No	No	No	Postive Concordance	Positive
Not Detected	Yes	Yes	No	No	No	11	6.1	0	1	1	Postive Concordance	High Prevalence Subgroup	Female	42	White	Non-Hispanic	No	No	No	Postive Concordance	Positive
Not Detected	No	No	No	No	No	0.3	0.1	0	0	0	Negative Concordance	Low Prevalence Subgroup	Female	54	White	Non-Hispanic	No	No	Yes	Negative Concordance	Negative
Not Detected	No	No	No	No	No	0.1	0	0	0	0	Negative Concordance	Low Prevalence Subgroup	Male	44	White	Non-Hispanic	No	No	No	Negative Concordance	Negative
Not Detected	No	No	No	No	No	0.1	0	0	0	0	Negative Concordance	Low Prevalence Subgroup	Female	41	White	Non-Hispanic	No	No	No	Negative Concordance	Negative
Not Detected	No	No	No	Yes	Yes	0.2	0	0	0	0	Negative Concordance	Low Prevalence Subgroup	Male	51	White	Non-Hispanic	No	No	No	Negative Concordance	Negative
Not Detected	No	No	No	No	No	0.1	0	0	0	0	Negative Concordance	Low Prevalence Subgroup	Female	48	White	Non-Hispanic	No	No	No	Negative Concordance	Negative
Not Detected	No	No	No	No	No	0.1	0	0	0	0	Negative Concordance	Low Prevalence Subgroup	Female	20	Black	Hispanic	No	No	No	Negative Concordance	Negative
Not Detected	No	Yes	No	No	No	0.2	0.1	0	0	0	Negative Concordance	High Prevalence Subgroup	Female	48	White	Non-Hispanic	No	No	No	Negative Concordance	Negative
Not Detected	No	No	No	No	No	0.3	0.2	0	0	0	Negative Concordance	Low Prevalence Subgroup	Female	33	Asian	Non-Hispanic	No	No	No	Negative Concordance	Negative
Not Detected	No	No	No	No	No	0.2	0	0	0	0	Negative Concordance	Low Prevalence Subgroup	Male	48	White	Non-Hispanic	No	No	No	Negative Concordance	Negative
Not Detected	No	No	No	No	No	0.2	0	0	0	0	Negative Concordance	Low Prevalence Subgroup	Female	22	White	Non-Hispanic	No	No	No	Negative Concordance	Negative
Not Detected	No	No	No	No	No	0.3	0	0	0	0	Negative Concordance	Low Prevalence Subgroup	Female	43	White	Non-Hispanic	No	No	No	Negative Concordance	Negative
Not Detected	No	No	No	No	No	0.2	0	0	0	0	Negative Concordance	Low Prevalence Subgroup	Male	47	White	Non-Hispanic	No	No	No	Negative Concordance	Negative
Not Detected	No	No	No	No	No	0.7	0.1	0	0	0	Negative Concordance	Low Prevalence Subgroup	Female	17	White	Non-Hispanic	No	No	No	Negative Concordance	Negative
Not Detected	No	No	No	No	No	0.6	0	0	0	0	Negative Concordance	Low Prevalence Subgroup	Male	14	White	Non-Hispanic	No	No	No	Negative Concordance	Negative
Not Detected	No	No	No	No	No	0.3	0.5	0	0	0	Negative Concordance	Low Prevalence Subgroup	Female	15	White	Non-Hispanic	No	No	No	Negative Concordance	Negative
Not Detected	No	No	No	No	No	0.2	0	0	0	0	Negative Concordance	Low Prevalence Subgroup	Female	40	White	Non-Hispanic	No	No	No	Negative Concordance	Negative
Not Detected	No	No	No	No	No	0.1	0.1	0	0	0	Negative Concordance	Low Prevalence Subgroup	Male	43	White	Non-Hispanic	Yes	No	No	Negative Concordance	Negative
	No	No	No	No	No	0.3	0	0	0	0	Negative Concordance	Low Prevalence Subgroup	Male	12	White	Non-Hispanic	No	No	No	Negative Concordance	Negative
Not Detected	No	No	No	No	No	0.1	0	0	0	0	Negative Concordance	Low Prevalence Subgroup	Female	37	White	Non-Hispanic	No	No	No	Negative Concordance	Negative
Not Detected	No	No	No	No	No	0.4	0	0	0	0	Negative Concordance	Low Prevalence Subgroup	Female	18	White	Non-Hispanic	No	No	No	Negative Concordance	Negative
Not Detected	No	No	No	No	No	0.5	0	0	0	0	Negative Concordance	Low Prevalence Subgroup	Male	13	White	Non-Hispanic	No	No	No	Negative Concordance	Negative
Not Detected	No	No	No	No	No	0.2	0	0	0	0	Negative Concordance	Low Prevalence Subgroup	Female	40	White	Non-Hispanic	No	No	No	Negative Concordance	Negative
Not Detected	No	No	No	No	No	1.2	0	0	1	0	EI Positive Discordance	Low Prevalence Subgroup	Male	19	White	Non-Hispanic	No	No	No	EI Positive Discordance	Negative
	No	Yes	No	No	No	0.2	0	0	0	0	Negative Concordance	High Prevalence Subgroup	Female	43	White	Non-Hispanic	No	No	No	Negative Concordance	Negative
Not Detected	No	No	No	No	No	0.2	0	0	0	0	Negative Concordance	Low Prevalence Subgroup	Female	47	White	Non-Hispanic	No	No	No	Negative Concordance	Negative
Not Detected	No	Yes	No	No	No	0.2	0.1	0	0	0	Negative Concordance	High Prevalence Subgroup	Female	21	White	Non-Hispanic	No	No	No	Negative Concordance	Negative
Not Detected	No	No	No	No	No	0.4	0	0	0	0	Negative Concordance	Low Prevalence Subgroup	Male	20	White	Non-Hispanic	No	No	No	Negative Concordance	Negative
Not Detected	No	No	No	No	No	0.6	0	0	0	0	Negative Concordance	Low Prevalence Subgroup	Male	70	White	Non-Hispanic	Yes	No	No	Negative Concordance	Negative
Not Detected	No	No	No	No	No	0.1	0	0	0	0	Negative Concordance	Low Prevalence Subgroup	Female	63	White	Non-Hispanic	No	No	No	Negative Concordance	Negative
Not Detected	No	No	No	No	No	0.2	0	0	0	0	Negative Concordance	Low Prevalence Subgroup	Female	12	White	Non-Hispanic	No	No	No	Negative Concordance	Negative
Not Detected	No	Yes	No	No	No	1.7	0	0	1	0	EI Positive Discordance	High Prevalence Subgroup	Male	28	White	Non-Hispanic	Yes	No	No	EI Positive Discordance	Negative
Not Detected	No	No	No	No	No	0.2	0	0	0	0	Negative Concordance	Low Prevalence Subgroup	Male	39	White	Non-Hispanic	No	No	No	Negative Concordance	Negative
Not Detected	No	No	No	No	No	0.3	0	0	0	0	Negative Concordance	Low Prevalence Subgroup	Male	12	White	Non-Hispanic	No	No	No	Negative Concordance	Negative
Not Detected	No	No	No	No	No	0.2	0.1	0	0	0	Negative Concordance	Low Prevalence Subgroup	Female	38	White	Non-Hispanic	No	No	No	Negative Concordance	Negative
Not Detected	No	No	No	No	No	0.2	0	0	0	0	Negative Concordance	Low Prevalence Subgroup	Male	15	White	Non-Hispanic	No	No	No	Negative Concordance	Negative
Not Detected	No	No	No	No	No	0.5	0	0	0	0	Negative Concordance	Low Prevalence Subgroup	Male	45	White	Non-Hispanic	No	No	No	Negative Concordance	Negative
Not Detected	No	No	No	No	No	0.2	0.1	0	0	0	Negative Concordance	Low Prevalence Subgroup	Female	40	White	Non-Hispanic	No	No	No	Negative Concordance	Negative
Not Detected	No	No	No	No	No	0.1	0	0	0	0	Negative Concordance	Low Prevalence Subgroup	Female	13	White	Non-Hispanic	No	No	No	Negative Concordance	Negative
Not Detected	No	No	No	No	No	0.2	0	0	0	0	Negative Concordance	Low Prevalence Subgroup	Female	42	White	Non-Hispanic	No	No	Yes	Negative Concordance	Negative
Not Detected	No	No	No	No	No	0.2	0	0	0	0	Negative Concordance	Low Prevalence Subgroup	Male	42	White	Non-Hispanic	No	No	No	Negative Concordance	Negative
Not Detected	No	No	No	No	No	0.2	0	0	0	0	Negative Concordance	Low Prevalence Subgroup	Female	31	White	Non-Hispanic	No	No	No	Negative Concordance	Negative
Not Detected	No	No	No	No	No	0.2	0	0	0	0	Negative Concordance	Low Prevalence Subgroup	Male	44	White	Non-Hispanic	No	No	No	Negative Concordance	Negative
	No	No	No	No	No	0.2	0	0	0	0	Negative Concordance	Low Prevalence Subgroup	Female	18	White	Non-Hispanic	No	No	No	Negative Concordance	Negative
Not Detected	No	No	No	No	No	0.1	0	0	0	0	Negative Concordance	Low Prevalence Subgroup	Female	16	White	Non-Hispanic	No	No	No	Negative Concordance	Negative
Not Detected	No	No	No	No	No	0.1	0	0	0	0	Negative Concordance	Low Prevalence Subgroup	Female	44	White	Non-Hispanic	No	No	Yes	Negative Concordance	Negative
Not Detected	No	No	No	No	No	0.1	0	0	0	0	Negative Concordance	Low Prevalence Subgroup	Male	16	White	Non-Hispanic	No	No	No	Negative Concordance	Negative
Not Detected	No	No	No	No	No	0.1	0	0	0	0	Negative Concordance	Low Prevalence Subgroup	Female	41	White	Non-Hispanic	No	No	No	Negative Concordance	Negative
Not Detected	No	No	No	No	No	0.2	0	0	0	0	Negative Concordance	Low Prevalence Subgroup	Female	19	White	Non-Hispanic	No	No	No	Negative Concordance	Negative
Not Detected	No	No	No	No	No	0.2	0	0	0	0	Negative Concordance	Low Prevalence Subgroup	Male	21	White	Non-Hispanic	No	No	No	Negative Concordance	Negative
	No	No	No	No	No	0.2	0	0	0	0	Negative Concordance	Low Prevalence Subgroup	Female	46	White	Non-Hispanic	No	No	No	Negative Concordance	Negative
Not Detected	No	No	No	No	No	1.3	0	0	1	0	EI Positive Discordance	Low Prevalence Subgroup	Male	38	White	Non-Hispanic	No	No	Yes	EI Positive Discordance	Negative
Not Detected	No	No	No	No	No	0.2	0	0	0	0	Negative Concordance	Low Prevalence Subgroup	Male	75	White	Non-Hispanic	No	No	No	Negative Concordance	Negative
Not Detected	No	No	No	No	Yes	0.1	0	0	0	0	Negative Concordance	Low Prevalence Subgroup	Female	72	White	Non-Hispanic	Yes	No	Yes	Negative Concordance	Negative
Not Detected	No	No	No	No	No	0.1	0	0	0	0	Negative Concordance	Low Prevalence Subgroup	Male	20	White	Non-Hispanic	No	No	No	Negative Concordance	Negative
Not Detected	No	No	No	No	No	0.1	0	0	0	0	Negative Concordance	Low Prevalence Subgroup	Female	47	White	Non-Hispanic	No	No	No	Negative Concordance	Negative
Not Detected	No	No	No	No	No	0.3	0	0	0	0	Negative Concordance	Low Prevalence Subgroup	Male	49	White	Non-Hispanic	No	No	No	Negative Concordance	Negative
Not Detected	No	No	No	No	No	0.1	0	0	0	0	Negative Concordance	Low Prevalence Subgroup	Male	86	White	Non-Hispanic	No	No	No	Negative Concordance	Negative
Not Detected	No	No	No	No	No	0.1	0	0	0	0	Negative Concordance	Low Prevalence Subgroup	Female	78	White	Non-Hispanic	No	No	No	Negative Concordance	Negative
Not Detected	No	No	No	No	No	0.1	0	0	0	0	Negative Concordance	Low Prevalence Subgroup	Female	42	White	Non-Hispanic	No	No	Yes	Negative Concordance	Negative
Not Detected	No	No	No	No	No	0.1	0	0	0	0	Negative Concordance	Low Prevalence Subgroup	Female	43	White	Non-Hispanic	No	No	No	Negative Concordance	Negative
Not Detected	No	No	No	No	No	0.3	0.2	0	0	0	Negative Concordance	Low Prevalence Subgroup	Male	44	White	Non-Hispanic	No	No	No	Negative Concordance	Negative
Not Detected	No	No	No	No	No	0.1	0.1	0	0	0	Negative Concordance	Low Prevalence Subgroup	Female	43	White	Non-Hispanic	No	No	No	Negative Concordance	Negative
Not Detected	No	No	No	No	No	0.2	0.1	0	0	0	Negative Concordance	Low Prevalence Subgroup	Male	34	White	Non-Hispanic	No	No	No	Negative Concordance	Negative
Not Detected	No	No	No	No	No	0.3	0	0	0	0	Negative Concordance	Low Prevalence Subgroup	Male	12	White	Non-Hispanic	No	No	No	Negative Concordance	Negative
Not Detected	No	No	No	No	No	0.2	0	0	0	0	Negative Concordance	Low Prevalence Subgroup	Male	13	White	Non-Hispanic	No	No	No	Negative Concordance	Negative
Not Detected	No	No	No	No	No	0.3	0	0	0	0	Negative Concordance	Low Prevalence Subgroup	Male	41	White	Non-Hispanic	No	No	No	Negative Concordance	Negative
Not Detected	No	No	No	No	No	0.2	0	0	0	0	Negative Concordance	Low Prevalence Subgroup	Male	18	White	Non-Hispanic	No	No	No	Negative Concordance	Negative
Not Detected	No	No	No	No	No	0.3	0.1	0	0	0	Negative Concordance	Low Prevalence Subgroup	Male	17	White	Non-Hispanic	No	No	No	Negative Concordance	Negative
Not Detected	No	No	No	No	No	0.1	0.3	0	0	0	Negative Concordance	Low Prevalence Subgroup	Female	40	White	Non-Hispanic	No	No	No	Negative Concordance	Negative
Not Detected	No	No	No	No	No	0.2	0.2	0	0	0	Negative Concordance	Low Prevalence Subgroup	Female	41	White	Non-Hispanic	No	No	No	Negative Concordance	Negative
Not Detected	No	No	No	No	No	0.2	0	0	0	0	Negative Concordance	Low Prevalence Subgroup	Male	31	White	Non-Hispanic	No	No	No	Negative Concordance	Negative
Not Detected	No	No	No	No	No	0.6	0	0	0	0	Negative Concordance	Low Prevalence Subgroup	Male	15	White	Non-Hispanic	No	No	No	Negative Concordance	Negative
Not Detected	No	No	No	No	No	0.6	0.1	0	0	0	Negative Concordance	Low Prevalence Subgroup	Male	50	White	Non-Hispanic	No	No	No	Negative Concordance	Negative
Not Detected	No	No	No	No	No	0.5	0	0	0	0	Negative Concordance	Low Prevalence Subgroup	Male	21	White	Non-Hispanic	No	No	No	Negative Concordance	Negative
Not Detected	No	No	No	No	No	0.4	0	0	0	0	Negative Concordance	Low Prevalence Subgroup	Female	18	White	Non-Hispanic	No	No	No	Negative Concordance	Negative
Not Detected	No	No	No	No	No	0.1	0	0	0	0	Negative Concordance	Low Prevalence Subgroup	Female	47	White	Non-Hispanic	No	No	No	Negative Concordance	Negative
	No	No	No	No	No	0.2	0	0	0	0	Negative Concordance	Low Prevalence Subgroup	Female	20	White	Non-Hispanic	No	No	No	Negative Concordance	Negative
	No	No	No	No	No	0.5	0	0	0	0	Negative Concordance	Low Prevalence Subgroup	Female	16	White	Non-Hispanic	No	No	No	Negative Concordance	Negative
	No	No	No	No	No	0.1	0	0	0	0	Negative Concordance	Low Prevalence Subgroup	Female	45	White	Non-Hispanic	No	No	No	Negative Concordance	Negative
Not Detected	No	No	No	No	No	0.1	0.1	0	0	0	Negative Concordance	Low Prevalence Subgroup	Female	57	White	Non-Hispanic	No	No	No	Negative Concordance	Negative
Not Detected	No	No	No	No	No	0.8	0	0	0	0	Negative Concordance	Low Prevalence Subgroup	Male	61	White	Non-Hispanic	No	No	No	Negative Concordance	Negative
Not Detected	No	No	No	No	No	1.5	0	0	1	0	EI Positive Discordance	Low Prevalence Subgroup	Male	63	White	Non-Hispanic	No	No	No	EI Positive Discordance	Negative
Not Detected	No	No	No	No	No	0.2	0	0	0	0	Negative Concordance	Low Prevalence Subgroup	Female	67	White	Non-Hispanic	No	No	No	Negative Concordance	Negative
Not Detected	No	No	No	No	No	0.2	0	0	0	0	Negative Concordance	Low Prevalence Subgroup	Male	50	White	Non-Hispanic	No	No	No	Negative Concordance	Negative
Not Detected	No	No	No	No	No	0.4	0	0	0	0	Negative Concordance	Low Prevalence Subgroup	Female	21	White	Non-Hispanic	No	No	No	Negative Concordance	Negative
Not Detected	No	No	No	No	No	0.8	0	0	0	0	Negative Concordance	Low Prevalence Subgroup	Male	30	White	Non-Hispanic	No	No	No	Negative Concordance	Negative
Not Detected	No	No	No	No	No	0.2	0	0	0	0	Negative Concordance	Low Prevalence Subgroup	Male	30	White	Hispanic	No	No	No	Negative Concordance	Negative
Not Detected	No	No	No	No	No	0.4	0	0	0	0	Negative Concordance	Low Prevalence Subgroup	Female	30	White	Non-Hispanic	No	No	No	Negative Concordance	Negative
Not Detected	No	No	No	No	No	0.3	0	0	0	0	Negative Concordance	Low Prevalence Subgroup	Male	45	Native Hawaiian or Other Pacific Islander	Hispanic	No	No	No	Negative Concordance	Negative
Not Detected	No	No	No	No	No	0.2	0	0	0	0	Negative Concordance	Low Prevalence Subgroup	Female	63	White	Non-Hispanic	No	No	Yes	Negative Concordance	Negative
Not Detected	No	No	No	No	No	0.4	0	0	0	0	Negative Concordance	Low Prevalence Subgroup	Male	23	White	Non-Hispanic	No	No	No	Negative Concordance	Negative
Not Detected	No	No	No	No	No	0.2	0	0	0	0	Negative Concordance	Low Prevalence Subgroup	Male	53	White	Non-Hispanic	No	No	No	Negative Concordance	Negative
Not Detected	No	No	No	No	No	0.1	0	0	0	0	Negative Concordance	Low Prevalence Subgroup	Female	37		Non-Hispanic	No	No	No	Negative Concordance	Negative
Not Detected	No	No	No	Yes	Yes	0.2	0	0	0	0	Negative Concordance	Low Prevalence Subgroup	Female	57	White	Non-Hispanic	No	No	No	Negative Concordance	Negative
Not Detected	No	No	No	No	No	0.3	0	0	0	0	Negative Concordance	Low Prevalence Subgroup	Male	76	White	Non-Hispanic	No	No	No	Negative Concordance	Negative
Not Detected	No	No	No	No	Yes	0.2	0	0	0	0	Negative Concordance	Low Prevalence Subgroup	Female	75	White	Non-Hispanic	No	No	No	Negative Concordance	Negative
Not Detected	No	No	No	No	No	0.2	0	0	0	0	Negative Concordance	Low Prevalence Subgroup	Female	41	White	Non-Hispanic	No	No	No	Negative Concordance	Negative
Not Detected	No	No	No	No	No	0.1	0	0	0	0	Negative Concordance	Low Prevalence Subgroup	Female	15	White	Non-Hispanic	No	No	No	Negative Concordance	Negative
Not Detected	No	No	No	No	No	0.2	0	0	0	0	Negative Concordance	Low Prevalence Subgroup	Male	66	White	Non-Hispanic	No	No	No	Negative Concordance	Negative
Not Detected	No	No	No	No	No	0.7	0	0	0	0	Negative Concordance	Low Prevalence Subgroup	Female	29	White	Non-Hispanic	No	No	No	Negative Concordance	Negative
Not Detected	No	No	No	No	No	0.3	0	0	0	0	Negative Concordance	Low Prevalence Subgroup	Female	67	White	Non-Hispanic	No	No	No	Negative Concordance	Negative
Not Detected	No	No	No	No	Yes	0.2	0	0	0	0	Negative Concordance	Low Prevalence Subgroup	Male	79	White	Non-Hispanic	No	No	No	Negative Concordance	Negative
Not Detected	No	No	No	No	No	0.3	0	0	0	0	Negative Concordance	Low Prevalence Subgroup	Female	28	White	Non-Hispanic	No	No	No	Negative Concordance	Negative
Not Detected	No	Yes	No	No	No	0.2	0	0	0	0	Negative Concordance	High Prevalence Subgroup	Male	30	White	Non-Hispanic	No	No	No	Negative Concordance	Negative
Not Detected	No	No	No	No	No	0.3	0	0	0	0	Negative Concordance	Low Prevalence Subgroup	Female	30	White	Non-Hispanic	No	No	No	Negative Concordance	Negative
Not Detected	No	No	No	No	No	0.3	0.1	0	0	0	Negative Concordance	Low Prevalence Subgroup	Male	30	White	Non-Hispanic	No	No	No	Negative Concordance	Negative
Not Detected	No	No	No	No	Yes	0.2	0	0	0	0	Negative Concordance	Low Prevalence Subgroup	Male	48	White	Non-Hispanic	No	No	No	Negative Concordance	Negative
Not Detected	No	No	No	No	No	0.2	0	0	0	0	Negative Concordance	Low Prevalence Subgroup	Female	40	White	Non-Hispanic	No	No	No	Negative Concordance	Negative
Not Detected	No	No	No	No	No	0.7	0	0	0	0	Negative Concordance	Low Prevalence Subgroup	Male	17	White	Non-Hispanic	No	No	No	Negative Concordance	Negative
Not Detected	No	No	No	No	No	0.3	0.1	0	0	0	Negative Concordance	Low Prevalence Subgroup	Female	54	White	Non-Hispanic	No	Yes	Yes	Negative Concordance	Negative
Not Detected	No	No	No	No	No	0.2	0.1	0	0	0	Negative Concordance	Low Prevalence Subgroup	Female	33	American Indian or Alaska Native	Hispanic	No	No	No	Negative Concordance	Negative
Not Detected	No	Yes	No	No	No	0.3	0	0	0	0	Negative Concordance	High Prevalence Subgroup	Male	29	American Indian or Alaska Native	Hispanic	No	No	No	Negative Concordance	Negative
Not Detected	No	No	No	No	No	0.2	0.1	0	0	0	Negative Concordance	Low Prevalence Subgroup	Female	25	Black	Hispanic	No	No	No	Negative Concordance	Negative
Not Detected	No	No	No	No	No	0.2	0	0	0	0	Negative Concordance	Low Prevalence Subgroup	Female	27	Black	Hispanic	No	No	Yes	Negative Concordance	Negative
Not Detected	No	No	No	No	No	0.3	0	0	0	0	Negative Concordance	Low Prevalence Subgroup	Female	56	White	Hispanic	No	No	No	Negative Concordance	Negative
Not Detected	No	Yes	No	No	No	0.2	0	0	0	0	Negative Concordance	High Prevalence Subgroup	Female	25	White	Non-Hispanic	No	No	No	Negative Concordance	Negative
Not Detected	No	No	No	No	Yes	0.2	0	0	0	0	Negative Concordance	Low Prevalence Subgroup	Male	68	White	Hispanic	No	No	No	Negative Concordance	Negative
Not Detected	No	Yes	No	No	No	0.1	0.2	0	0	0	Negative Concordance	High Prevalence Subgroup	Male	67	White	Non-Hispanic	No	No	No	Negative Concordance	Negative
Not Detected	No	No	No	No	No	0.3	0	0	0	0	Negative Concordance	Low Prevalence Subgroup	Female	65	White	Non-Hispanic	No	No	No	Negative Concordance	Negative
Not Detected	No	No	No	No	No	0.1	0	0	0	0	Negative Concordance	Low Prevalence Subgroup	Male	65	White	Non-Hispanic	No	No	No	Negative Concordance	Negative
Not Detected	No	No	No	No	No	0.2	0	0	0	0	Negative Concordance	Low Prevalence Subgroup	Male	71	White	Non-Hispanic	No	No	No	Negative Concordance	Negative
Not Detected	No	No	No	No	No	0.4	0	0	0	0	Negative Concordance	Low Prevalence Subgroup	Female	39	White	Non-Hispanic	No	No	No	Negative Concordance	Negative
Not Detected	No	No	No	No	No	0.6	0	0	0	0	Negative Concordance	Low Prevalence Subgroup	Male	41	White	Non-Hispanic	No	No	No	Negative Concordance	Negative
Not Detected	No	No	No	No	No	0.1	0	0	0	0	Negative Concordance	Low Prevalence Subgroup	Male	32	White	Non-Hispanic	No	No	No	Negative Concordance	Negative
Not Detected	No	No	Yes	No	No	0.2	0	0	0	0	Negative Concordance	High Prevalence Subgroup	Female	29	White	Non-Hispanic	No	No	No	Negative Concordance	Negative
	No	No	No	No	No	5.1	0	0	1	0	EI Positive Discordance	Low Prevalence Subgroup	Male	62	White	Non-Hispanic	No	No	No	EI Positive Discordance	Negative
	No	No	No	No	No	0.5	0	0	0	0	Negative Concordance	Low Prevalence Subgroup	Female	63	White	Non-Hispanic	No	No	No	Negative Concordance	Negative
Not Detected	No	No	No	No	No	0.4	0	0	0	0	Negative Concordance	Low Prevalence Subgroup	Male	14	White	Non-Hispanic	No	No	No	Negative Concordance	Negative
Not Detected	No	No	No	No	No	0.2	0	0	0	0	Negative Concordance	Low Prevalence Subgroup	Female	12	White	Non-Hispanic	No	No	No	Negative Concordance	Negative
Not Detected	No	No	No	No	No	0.1	0	0	0	0	Negative Concordance	Low Prevalence Subgroup	Female	45	White	Hispanic	No	No	No	Negative Concordance	Negative
Not Detected	No	Yes	No	No	No	0.2	0	0	0	0	Negative Concordance	High Prevalence Subgroup	Male	57	White	Non-Hispanic	No	No	No	Negative Concordance	Negative
Not Detected	No	No	No	No	No	0.2	0	0	0	0	Negative Concordance	Low Prevalence Subgroup	Female	67	White	Non-Hispanic	No	No	No	Negative Concordance	Negative
Not Detected	No	No	No	Yes	No	0.2	0	0	0	0	Negative Concordance	Low Prevalence Subgroup	Male	68	White	Non-Hispanic	No	No	No	Negative Concordance	Negative
Not Detected	No	No	No	No	No	0.2	0	0	0	0	Negative Concordance	Low Prevalence Subgroup	Male	30	White	Non-Hispanic	No	No	No	Negative Concordance	Negative
Not Detected	No	No	No	No	No	0.3	0	0	0	0	Negative Concordance	Low Prevalence Subgroup	Female	32	White	Non-Hispanic	No	No	No	Negative Concordance	Negative
Not Detected	No	No	No	No	No	0.2	0	0	0	0	Negative Concordance	Low Prevalence Subgroup	Male	26		Hispanic	No	No	No	Negative Concordance	Negative
Not Detected	No	Yes	No	No	No	0.2	0.1	0	0	0	Negative Concordance	High Prevalence Subgroup	Female	24		Hispanic	No	No	No	Negative Concordance	Negative
Not Detected	No	No	No	No	No	0.2	0	0	0	0	Negative Concordance	Low Prevalence Subgroup	Male	22	White	Hispanic	No	No	No	Negative Concordance	Negative
Not Detected	No	No	No	Yes	No	0.3	0.1	0	0	0	Negative Concordance	Low Prevalence Subgroup	Female	48	White	Hispanic	No	No	No	Negative Concordance	Negative
Not Detected	No	No	No	No	No	0.2	0	0	0	0	Negative Concordance	Low Prevalence Subgroup	Female	21	White	Hispanic	No	No	No	Negative Concordance	Negative
Not Detected	No	No	No	Yes	Yes	0.2	0	0	0	0	Negative Concordance	Low Prevalence Subgroup	Female	69	White	Non-Hispanic	No	No	No	Negative Concordance	Negative
Not Detected	No	No	No	No	No	0.3	0	0	0	0	Negative Concordance	Low Prevalence Subgroup	Female	69	White	Non-Hispanic	No	No	No	Negative Concordance	Negative
Not Detected	No	No	No	Yes	Yes	0.2	0.1	0	0	0	Negative Concordance	Low Prevalence Subgroup	Female	62	White	Non-Hispanic	No	No	No	Negative Concordance	Negative
Not Detected	No	No	No	No	No	0.1	0	0	0	0	Negative Concordance	Low Prevalence Subgroup	Female	41	White	Non-Hispanic	No	No	No	Negative Concordance	Negative
Not Detected	No	No	No	No	No	0.1	0.1	0	0	0	Negative Concordance	Low Prevalence Subgroup	Male	45	White	Non-Hispanic	No	No	No	Negative Concordance	Negative
Not Detected	No	No	No	No	No	0.2	0	0	0	0	Negative Concordance	Low Prevalence Subgroup	Male	30	American Indian or Alaska Native	Hispanic	No	No	No	Negative Concordance	Negative
Not Detected	No	No	No	No	No	0.2	0	0	0	0	Negative Concordance	Low Prevalence Subgroup	Female	28		Hispanic	No	No	No	Negative Concordance	Negative
Not Detected	No	No	No	No	No	0.6	0	0	0	0	Negative Concordance	Low Prevalence Subgroup	Male	25	White	Non-Hispanic	No	No	No	Negative Concordance	Negative
Not Detected	No	No	No	No	No	0.2	0	0	0	0	Negative Concordance	Low Prevalence Subgroup	Female	25	White	Non-Hispanic	No	No	No	Negative Concordance	Negative
Not Detected	No	No	No	No	No	0.4	0	0	0	0	Negative Concordance	Low Prevalence Subgroup	Female	36	Asian	Non-Hispanic	No	No	No	Negative Concordance	Negative
Not Detected	No	No	No	No	No	0.2	0	0	0	0	Negative Concordance	Low Prevalence Subgroup	Female	16	White	Hispanic	No	No	No	Negative Concordance	Negative
Not Detected	No	No	No	No	No	0.7	0	0	0	0	Negative Concordance	Low Prevalence Subgroup	Male	40	White	Hispanic	No	Yes	Yes	Negative Concordance	Negative
	No	No	No	No	No	0.3	0	0	0	0	Negative Concordance	Low Prevalence Subgroup	Male	26	Asian	Non-Hispanic	No	No	No	Negative Concordance	Negative
	No	No	No	No	No	0.3	0.5	0	0	0	Negative Concordance	Low Prevalence Subgroup	Female	52	Asian	Non-Hispanic	No	No	No	Negative Concordance	Negative
Not Detected	No	No	No	No	No	0.2	0.2	0	0	0	Negative Concordance	Low Prevalence Subgroup	Male	34	White	Hispanic	Yes	No	No	Negative Concordance	Negative
Not Detected	No	No	No	No	No	0.2	0	0	0	0	Negative Concordance	Low Prevalence Subgroup	Male	35	White	Hispanic	No	No	No	Negative Concordance	Negative
Not Detected	No	No	No	No	No	0.1	0	0	0	0	Negative Concordance	Low Prevalence Subgroup	Female	20	White	Hispanic	No	No	No	Negative Concordance	Negative
Not Detected	No	No	No	No	No	0.1	0	0	0	0	Negative Concordance	Low Prevalence Subgroup	Female	32	White	Hispanic	No	No	No	Negative Concordance	Negative
Not Detected	No	No	No	Yes	No	0.2	0	0	0	0	Negative Concordance	Low Prevalence Subgroup	Male	28	White	Hispanic	No	No	No	Negative Concordance	Negative
Not Detected	No	No	No	No	No	0.2	0	0	0	0	Negative Concordance	Low Prevalence Subgroup	Female	25	White	Hispanic	No	No	No	Negative Concordance	Negative
Not Detected	No	No	No	No	No	0.3	0	0	0	0	Negative Concordance	Low Prevalence Subgroup	Male	54	White	Non-Hispanic	No	No	No	Negative Concordance	Negative
Not Detected	No	Yes	No	No	No	0.2	0	0	0	0	Negative Concordance	High Prevalence Subgroup	Female	30	White	Non-Hispanic	No	No	No	Negative Concordance	Negative
Not Detected	No	No	No	No	No	0.3	0	0	0	0	Negative Concordance	Low Prevalence Subgroup	Female	52	White	Non-Hispanic	No	No	No	Negative Concordance	Negative
Not Detected	No	No	No	No	No	0.2	0.1	0	0	0	Negative Concordance	Low Prevalence Subgroup	Female	16		Hispanic	No	No	No	Negative Concordance	Negative
Not Detected	No	No	No	No	No	0.3	0	0	0	0	Negative Concordance	Low Prevalence Subgroup	Female	48		Hispanic	No	No	No	Negative Concordance	Negative
Not Detected	No	No	No	No	No	0.2	0.9	0	0	0	Negative Concordance	Low Prevalence Subgroup	Male	12	White	Hispanic	No	No	No	Negative Concordance	Negative
Not Detected	No	No	No	No	Yes	0.2	0.1	0	0	0	Negative Concordance	Low Prevalence Subgroup	Male	88	White	Non-Hispanic	No	No	No	Negative Concordance	Negative
Not Detected	No	No	No	No	No	0.3	0	0	0	0	Negative Concordance	Low Prevalence Subgroup	Male	58	White	Non-Hispanic	No	No	No	Negative Concordance	Negative
Not Detected	No	No	No	No	No	0.2	0	0	0	0	Negative Concordance	Low Prevalence Subgroup	Male	50	White	Non-Hispanic	No	No	No	Negative Concordance	Negative
Not Detected	No	No	No	No	No	0.1	0	0	0	0	Negative Concordance	Low Prevalence Subgroup	Female	29	White	Non-Hispanic	No	No	No	Negative Concordance	Negative
Not Detected	No	No	No	No	No	0.5	0	0	0	0	Negative Concordance	Low Prevalence Subgroup	Male	57	White	Non-Hispanic	No	No	No	Negative Concordance	Negative
Not Detected	No	No	No	No	No	0.2	0	0	0	0	Negative Concordance	Low Prevalence Subgroup	Female	42	White	Non-Hispanic	No	No	No	Negative Concordance	Negative
Not Detected	No	No	No	No	No	0.7	0.1	0	0	0	Negative Concordance	Low Prevalence Subgroup	Male	18	White	Non-Hispanic	No	No	No	Negative Concordance	Negative
Not Detected	No	No	No	No	No	1	0	0	0	0	Negative Concordance	Low Prevalence Subgroup	Male	36	White	Non-Hispanic	No	No	No	Negative Concordance	Negative
Not Detected	No	No	No	No	No	0.4	0	0	0	0	Negative Concordance	Low Prevalence Subgroup	Female	32	White	Non-Hispanic	No	No	No	Negative Concordance	Negative
Not Detected	No	No	No	No	No	0.4	0	0	0	0	Negative Concordance	Low Prevalence Subgroup	Male	33	White	Non-Hispanic	No	No	No	Negative Concordance	Negative
Not Detected	No	No	No	No	No	0.1	0	0	0	0	Negative Concordance	Low Prevalence Subgroup	Female	32	Multi-racial	Non-Hispanic	No	No	No	Negative Concordance	Negative
	No	No	No	No	No	0.2	0	0	0	0	Negative Concordance	Low Prevalence Subgroup	Female	44	White	Non-Hispanic	No	No	No	Negative Concordance	Negative
Not Detected	No	No	No	No	No	0.2	0	0	0	0	Negative Concordance	Low Prevalence Subgroup	Female	49	White	Non-Hispanic	No	No	No	Negative Concordance	Negative
Not Detected	No	No	No	No	No	0.2	0	0	0	0	Negative Concordance	Low Prevalence Subgroup	Male	32	White	Non-Hispanic	No	No	No	Negative Concordance	Negative
	No	No	No	No	No	0.2	0	0	0	0	Negative Concordance	Low Prevalence Subgroup	Female	50	White	Non-Hispanic	No	No	No	Negative Concordance	Negative
	No	No	No	No	No	0.2	0	0	0	0	Negative Concordance	Low Prevalence Subgroup	Female	17	White	Non-Hispanic	No	No	No	Negative Concordance	Negative
Not Detected	No	No	No	No	Yes	0.2	0	0	0	0	Negative Concordance	Low Prevalence Subgroup	Female	53	White	Non-Hispanic	No	Yes	Yes	Negative Concordance	Negative
Not Detected	No	No	No	No	No	0.2	0	0	0	0	Negative Concordance	Low Prevalence Subgroup	Male	26	White	Hispanic	No	No	No	Negative Concordance	Negative
Not Detected	No	No	No	No	No	0.2	0	0	0	0	Negative Concordance	Low Prevalence Subgroup	Female	32	White	Non-Hispanic	No	No	No	Negative Concordance	Negative
Not Detected	No	No	No	No	Yes	0.2	0	0	0	0	Negative Concordance	Low Prevalence Subgroup	Male	67	White	Non-Hispanic	No	No	No	Negative Concordance	Negative
Not Detected	No	No	No	No	No	0.2	0	0	0	0	Negative Concordance	Low Prevalence Subgroup	Female	69	American Indian or Alaska Native	Hispanic	No	No	No	Negative Concordance	Negative
Not Detected	No	No	No	No	No	0.2	0	0	0	0	Negative Concordance	Low Prevalence Subgroup	Female	53	White	Hispanic	No	No	No	Negative Concordance	Negative
Not Detected	No	No	No	No	No	0.3	0	0	0	0	Negative Concordance	Low Prevalence Subgroup	Male	56	White	Non-Hispanic	No	No	No	Negative Concordance	Negative
Not Detected	No	No	No	No	No	0.2	0	0	0	0	Negative Concordance	Low Prevalence Subgroup	Female	68	White	Non-Hispanic	No	No	No	Negative Concordance	Negative
Not Detected	No	No	No	No	No	0.2	0	0	0	0	Negative Concordance	Low Prevalence Subgroup	Female	18	White	Non-Hispanic	No	No	No	Negative Concordance	Negative
Not Detected	No	Yes	No	No	No	0.5	0	0	0	0	Negative Concordance	High Prevalence Subgroup	Male	21	White	Non-Hispanic	No	No	No	Negative Concordance	Negative
Not Detected	No	No	No	No	No	0.2	0	0	0	0	Negative Concordance	Low Prevalence Subgroup	Male	83	White	Non-Hispanic	Yes	No	No	Negative Concordance	Negative
Not Detected	No	No	No	No	No	0.6	0	0	0	0	Negative Concordance	Low Prevalence Subgroup	Female	73	White	Non-Hispanic	No	No	No	Negative Concordance	Negative
	No	No	No	No	No	0.2	0.5	0	0	0	Negative Concordance	Low Prevalence Subgroup	Female	55	White	Non-Hispanic	No	No	No	Negative Concordance	Negative
Not Detected	No	No	No	No	No	0.6	0	0	0	0	Negative Concordance	Low Prevalence Subgroup	Male	73	White	Non-Hispanic	No	No	No	Negative Concordance	Negative
Not Detected	No	No	No	No	No	0.2	0.1	0	0	0	Negative Concordance	Low Prevalence Subgroup	Female	64	White	Non-Hispanic	No	No	No	Negative Concordance	Negative
Not Detected	No	No	No	No	No	0.6	0	0	0	0	Negative Concordance	Low Prevalence Subgroup	Female	45	White	Non-Hispanic	No	No	Yes	Negative Concordance	Negative
Not Detected	No	No	No	No	No	0.2	0	0	0	0	Negative Concordance	Low Prevalence Subgroup	Male	48	White	Non-Hispanic	No	No	No	Negative Concordance	Negative
Not Detected	No	No	No	No	No	0.2	0	0	0	0	Negative Concordance	Low Prevalence Subgroup	Male	34	White	Non-Hispanic	No	No	No	Negative Concordance	Negative
Not Detected	No	No	No	No	No	0.3	0	0	0	0	Negative Concordance	Low Prevalence Subgroup	Female	31	White	Non-Hispanic	No	No	No	Negative Concordance	Negative
Not Detected	No	No	No	No	No	0.2	0	0	0	0	Negative Concordance	Low Prevalence Subgroup	Male	36	White	Non-Hispanic	No	No	No	Negative Concordance	Negative
Not Detected	No	No	No	No	No	0.5	0.1	0	0	0	Negative Concordance	Low Prevalence Subgroup	Female	24	White	Non-Hispanic	No	No	No	Negative Concordance	Negative
Not Detected	No	No	No	No	No	0.3	0	0	0	0	Negative Concordance	Low Prevalence Subgroup	Male	26	White	Non-Hispanic	No	No	No	Negative Concordance	Negative
Not Detected	No	No	No	No	No	0.2	0	0	0	0	Negative Concordance	Low Prevalence Subgroup	Female	31	White	Non-Hispanic	No	No	No	Negative Concordance	Negative
Not Detected	No	No	No	No	No	0.2	0	0	0	0	Negative Concordance	Low Prevalence Subgroup	Female	32	White	Non-Hispanic	No	No	No	Negative Concordance	Negative
Not Detected	No	No	No	No	No	0.2	0	0	0	0	Negative Concordance	Low Prevalence Subgroup	Male	32	White	Non-Hispanic	No	No	No	Negative Concordance	Negative
Not Detected	No	No	No	No	No	0.2	0.1	0	0	0	Negative Concordance	Low Prevalence Subgroup	Female	32	Multi-racial	Non-Hispanic	No	No	No	Negative Concordance	Negative
Not Detected	No	No	No	No	No	0.2	0	0	0	0	Negative Concordance	Low Prevalence Subgroup	Female	30	White	Non-Hispanic	No	No	No	Negative Concordance	Negative
Not Detected	No	No	No	No	No	0.5	0	0	0	0	Negative Concordance	Low Prevalence Subgroup	Female	25	White	Non-Hispanic	No	No	No	Negative Concordance	Negative
Not Detected	No	No	No	No	No	0.2	0	0	0	0	Negative Concordance	Low Prevalence Subgroup	Female	51		Hispanic	No	No	No	Negative Concordance	Negative
Not Detected	No	No	No	No	No	0.2	0	0	0	0	Negative Concordance	Low Prevalence Subgroup	Male	51	White	Non-Hispanic	No	No	No	Negative Concordance	Negative
Not Detected	No	No	No	No	No	0.2	0	0	0	0	Negative Concordance	Low Prevalence Subgroup	Female	33	White	Non-Hispanic	No	No	No	Negative Concordance	Negative
Not Detected	No	No	No	No	No	0.2	0.1	0	0	0	Negative Concordance	Low Prevalence Subgroup	Female	36	White	Non-Hispanic	No	No	No	Negative Concordance	Negative
Not Detected	No	No	No	No	No	0.2	0	0	0	0	Negative Concordance	Low Prevalence Subgroup	Male	33	White	Non-Hispanic	No	No	No	Negative Concordance	Negative
Not Detected	No	No	No	No	No	0.3	0.1	0	0	0	Negative Concordance	Low Prevalence Subgroup	Female	42	White	Non-Hispanic	No	No	No	Negative Concordance	Negative
Not Detected	No	No	No	No	Yes	0.2	0.1	0	0	0	Negative Concordance	Low Prevalence Subgroup	Male	62	White	Non-Hispanic	No	No	No	Negative Concordance	Negative
Not Detected	No	No	No	No	No	0.2	0	0	0	0	Negative Concordance	Low Prevalence Subgroup	Male	31	Multi-racial	Non-Hispanic	No	No	No	Negative Concordance	Negative
Not Detected	No	No	No	No	No	0.1	0	0	0	0	Negative Concordance	Low Prevalence Subgroup	Male	24	Multi-racial	Non-Hispanic	No	No	No	Negative Concordance	Negative
Not Detected	No	No	No	Yes	No	0.2	0	0	0	0	Negative Concordance	Low Prevalence Subgroup	Female	61	American Indian or Alaska Native	Non-Hispanic	No	No	No	Negative Concordance	Negative
	No	No	No	No	No	0.3	0	0	0	0	Negative Concordance	Low Prevalence Subgroup	Male	27	White	Non-Hispanic	No	No	No	Negative Concordance	Negative
	No	No	No	No	No	1.1	0	0	1	0	EI Positive Discordance	Low Prevalence Subgroup	Male	26	White	Non-Hispanic	No	No	No	EI Positive Discordance	Negative
Not Detected	No	Yes	Yes	No	Yes	0.1	0	0	0	0	Negative Concordance	High Prevalence Subgroup	Male	45	White	Non-Hispanic	Yes	No	Yes	Negative Concordance	Negative
Not Detected	No	No	No	No	No	0.1	0	0	0	0	Negative Concordance	Low Prevalence Subgroup	Female	46	Asian	Non-Hispanic	No	No	No	Negative Concordance	Negative
Not Detected	No	No	No	No	No	0.3	0	0	0	0	Negative Concordance	Low Prevalence Subgroup	Female	22		Hispanic	No	No	No	Negative Concordance	Negative
	No	No	No	No	No	0.2	0	0	0	0	Negative Concordance	Low Prevalence Subgroup	Female	33	White	Non-Hispanic	No	No	Yes	Negative Concordance	Negative
Not Detected	No	No	No	No	No	0.4	0	0	0	0	Negative Concordance	Low Prevalence Subgroup	Male	34	White	Non-Hispanic	No	No	No	Negative Concordance	Negative
Not Detected	No	No	No	Yes	No	0.1	0	0	0	0	Negative Concordance	Low Prevalence Subgroup	Female	77	White	Non-Hispanic	No	No	No	Negative Concordance	Negative
Not Detected	No	No	No	No	No	0.2	0	0	0	0	Negative Concordance	Low Prevalence Subgroup	Male	79	White	Non-Hispanic	No	No	No	Negative Concordance	Negative
Not Detected	No	No	No	No	No	0.2	0	0	0	0	Negative Concordance	Low Prevalence Subgroup	Male	25	White	Non-Hispanic	No	No	No	Negative Concordance	Negative
Not Detected	No	No	No	Yes	No	0.1	0	0	0	0	Negative Concordance	Low Prevalence Subgroup	Male	44	White	Non-Hispanic	No	No	No	Negative Concordance	Negative
Not Detected	No	No	No	No	No	0.2	0.1	0	0	0	Negative Concordance	Low Prevalence Subgroup	Female	41	White	Non-Hispanic	No	No	No	Negative Concordance	Negative
Not Detected	No	No	No	No	No	0.2	0	0	0	0	Negative Concordance	Low Prevalence Subgroup	Male	12	White	Non-Hispanic	No	No	No	Negative Concordance	Negative
Not Detected	No	No	No	No	No	0.3	0.1	0	0	0	Negative Concordance	Low Prevalence Subgroup	Male	37	White	Non-Hispanic	No	No	No	Negative Concordance	Negative
Not Detected	No	No	No	No	No	0.1	0	0	0	0	Negative Concordance	Low Prevalence Subgroup	Female	37	White	Non-Hispanic	No	No	No	Negative Concordance	Negative
Not Detected	No	Yes	No	No	No	0.2	0	0	0	0	Negative Concordance	High Prevalence Subgroup	Female	22	White	Non-Hispanic	No	No	No	Negative Concordance	Negative
Not Detected	No	No	No	No	No	0.2	0	0	0	0	Negative Concordance	Low Prevalence Subgroup	Female	54	White	Non-Hispanic	No	No	No	Negative Concordance	Negative
Not Detected	No	No	No	No	No	0.4	0	0	0	0	Negative Concordance	Low Prevalence Subgroup	Female	43	White	Non-Hispanic	No	No	No	Negative Concordance	Negative
Not Detected	No	No	No	No	No	0.1	0	0	0	0	Negative Concordance	Low Prevalence Subgroup	Female	18	White	Non-Hispanic	No	No	No	Negative Concordance	Negative
Not Detected	No	No	No	No	No	0.3	0	0	0	0	Negative Concordance	Low Prevalence Subgroup	Male	47	White	Non-Hispanic	No	No	No	Negative Concordance	Negative
Not Detected	No	No	No	No	Yes	0.9	0	0	0	0	Negative Concordance	Low Prevalence Subgroup	Male	48	White	Non-Hispanic	No	No	No	Negative Concordance	Negative
Not Detected	No	No	No	No	No	0.2	0.1	0	0	0	Negative Concordance	Low Prevalence Subgroup	Male	26	White	Non-Hispanic	No	No	No	Negative Concordance	Negative
Not Detected	No	No	No	No	No	0.1	0	0	0	0	Negative Concordance	Low Prevalence Subgroup	Female	23	White	Non-Hispanic	No	No	No	Negative Concordance	Negative
Not Detected	No	No	No	No	No	0.2	0	0	0	0	Negative Concordance	Low Prevalence Subgroup	Female	25	White	Non-Hispanic	No	No	No	Negative Concordance	Negative
Not Detected	No	No	No	No	No	0.2	0.1	0	0	0	Negative Concordance	Low Prevalence Subgroup	Male	23	White	Non-Hispanic	No	No	No	Negative Concordance	Negative
Not Detected	No	No	No	No	No	0.4	0.1	0	0	0	Negative Concordance	Low Prevalence Subgroup	Male	29	White	Non-Hispanic	No	No	No	Negative Concordance	Negative
Not Detected	No	No	No	No	No	0.3	0	0	0	0	Negative Concordance	Low Prevalence Subgroup	Male	37	White	Non-Hispanic	No	No	Yes	Negative Concordance	Negative
Not Detected	No	No	No	No	No	0.1	0	0	0	0	Negative Concordance	Low Prevalence Subgroup	Female	57	White	Non-Hispanic	No	No	No	Negative Concordance	Negative
Not Detected	No	No	No	No	No	0.2	0	0	0	0	Negative Concordance	Low Prevalence Subgroup	Female	17	White	Non-Hispanic	No	No	No	Negative Concordance	Negative
Not Detected	No	No	No	No	No	0.1	0.1	0	0	0	Negative Concordance	Low Prevalence Subgroup	Male	59	White	Non-Hispanic	No	No	No	Negative Concordance	Negative
Not Detected	No	No	No	No	No	0.3	0	0	0	0	Negative Concordance	Low Prevalence Subgroup	Male	27	White	Non-Hispanic	No	No	No	Negative Concordance	Negative
Not Detected	No	No	No	No	No	0.2	0	0	0	0	Negative Concordance	Low Prevalence Subgroup	Female	23	White	Non-Hispanic	No	No	No	Negative Concordance	Negative
Not Detected	No	No	No	No	No	0.1	0	0	0	0	Negative Concordance	Low Prevalence Subgroup	Female	75	White	Non-Hispanic	No	No	No	Negative Concordance	Negative
Not Detected	No	No	No	No	No	0.1	0	0	0	0	Negative Concordance	Low Prevalence Subgroup	Male	16	White	Non-Hispanic	No	No	No	Negative Concordance	Negative
Not Detected	No	No	No	No	No	0.1	0	0	0	0	Negative Concordance	Low Prevalence Subgroup	Male	41	White	Non-Hispanic	No	No	No	Negative Concordance	Negative
Not Detected	No	No	No	No	No	0.1	0	0	0	0	Negative Concordance	Low Prevalence Subgroup	Female	14	White	Non-Hispanic	No	No	No	Negative Concordance	Negative
Not Detected	No	No	No	No	No	0.2	0	0	0	0	Negative Concordance	Low Prevalence Subgroup	Male	79	White	Non-Hispanic	No	No	No	Negative Concordance	Negative
Not Detected	No	No	No	No	No	0.4	0	0	0	0	Negative Concordance	Low Prevalence Subgroup	Female	76	White	Non-Hispanic	No	No	No	Negative Concordance	Negative
Not Detected	No	No	No	No	No	0.2	0	0	0	0	Negative Concordance	Low Prevalence Subgroup	Female	69	White	Non-Hispanic	No	No	No	Negative Concordance	Negative
Not Detected	No	No	No	No	No	0.1	0	0	0	0	Negative Concordance	Low Prevalence Subgroup	Female	43	White	Non-Hispanic	No	No	No	Negative Concordance	Negative
Not Detected	No	No	No	No	No	0.2	0.1	0	0	0	Negative Concordance	Low Prevalence Subgroup	Male	37	White	Non-Hispanic	No	No	No	Negative Concordance	Negative
Not Detected	No	No	No	No	No	0.1	0	0	0	0	Negative Concordance	Low Prevalence Subgroup	Female	17	White	Non-Hispanic	No	No	No	Negative Concordance	Negative
Not Detected	No	No	No	No	No	0.1	0.1	0	0	0	Negative Concordance	Low Prevalence Subgroup	Female	45	White	Non-Hispanic	No	No	No	Negative Concordance	Negative
Not Detected	No	No	No	No	No	0.2	0	0	0	0	Negative Concordance	Low Prevalence Subgroup	Female	20	White	Non-Hispanic	No	No	No	Negative Concordance	Negative
Not Detected	No	No	No	No	Yes	0.2	0	0	0	0	Negative Concordance	Low Prevalence Subgroup	Female	52	White	Non-Hispanic	No	No	Yes	Negative Concordance	Negative
Not Detected	No	Yes	No	No	No	0.2	0	0	0	0	Negative Concordance	High Prevalence Subgroup	Female	28	White	Non-Hispanic	No	No	No	Negative Concordance	Negative
Not Detected	No	No	No	No	No	0.7	0	0	0	0	Negative Concordance	Low Prevalence Subgroup	Male	58	White	Non-Hispanic	No	No	No	Negative Concordance	Negative
Not Detected	No	No	No	No	No	0.6	0	0	0	0	Negative Concordance	Low Prevalence Subgroup	Female	58	White	Non-Hispanic	No	No	No	Negative Concordance	Negative
Not Detected	No	No	No	No	No	0.5	0	0	0	0	Negative Concordance	Low Prevalence Subgroup	Female	25	White	Hispanic	No	No	No	Negative Concordance	Negative
Not Detected	No	No	No	No	No	0.1	0.2	0	0	0	Negative Concordance	Low Prevalence Subgroup	Female	18	White	Hispanic	No	No	No	Negative Concordance	Negative
Not Detected	No	No	No	No	No	0.4	0	0	0	0	Negative Concordance	Low Prevalence Subgroup	Female	31	White	Non-Hispanic	No	No	No	Negative Concordance	Negative
Not Detected	No	No	No	No	No	0.1	0.2	0	0	0	Negative Concordance	Low Prevalence Subgroup	Male	37	White	Non-Hispanic	No	No	No	Negative Concordance	Negative
Not Detected	No	No	No	No	No	0.2	0	0	0	0	Negative Concordance	Low Prevalence Subgroup	Female	34	White	Non-Hispanic	No	No	No	Negative Concordance	Negative
Not Detected	No	No	No	No	No	0.1	0.1	0	0	0	Negative Concordance	Low Prevalence Subgroup	Female	39	White	Non-Hispanic	No	No	No	Negative Concordance	Negative
Not Detected	No	No	No	No	No	0.1	0	0	0	0	Negative Concordance	Low Prevalence Subgroup	Female	16	White	Non-Hispanic	No	No	No	Negative Concordance	Negative
Not Detected	No	No	No	No	No	0.2	0	0	0	0	Negative Concordance	Low Prevalence Subgroup	Male	40	White	Non-Hispanic	No	No	No	Negative Concordance	Negative
Not Detected	No	No	No	No	No	0.3	0	0	0	0	Negative Concordance	Low Prevalence Subgroup	Male	13	White	Non-Hispanic	No	No	No	Negative Concordance	Negative
Not Detected	No	No	No	No	No	0.1	0.1	0	0	0	Negative Concordance	Low Prevalence Subgroup	Male	28	White	Non-Hispanic	No	No	No	Negative Concordance	Negative
Not Detected	No	No	No	No	No	0.8	0	0	0	0	Negative Concordance	Low Prevalence Subgroup	Male	76	White	Non-Hispanic	No	No	No	Negative Concordance	Negative
	No	No	No	No	No	0.5	0	0	0	0	Negative Concordance	Low Prevalence Subgroup	Female	71	White	Non-Hispanic	No	Yes	Yes	Negative Concordance	Negative
	No	Yes	No	No	No	0.1	0	0	0	0	Negative Concordance	High Prevalence Subgroup	Female	50	White	Non-Hispanic	No	No	Yes	Negative Concordance	Negative
Not Detected	No	No	No	Yes	No	0.1	0	0	0	0	Negative Concordance	Low Prevalence Subgroup	Male	55	White	Non-Hispanic	No	No	No	Negative Concordance	Negative
Not Detected	No	Yes	No	No	No	0.2	0.1	0	0	0	Negative Concordance	High Prevalence Subgroup	Male	18	White	Non-Hispanic	No	No	No	Negative Concordance	Negative
Not Detected	No	Yes	No	No	No	0.3	0	0	0	0	Negative Concordance	High Prevalence Subgroup	Male	23	White	Non-Hispanic	No	No	No	Negative Concordance	Negative
	No	Yes	No	No	No	0.3	0	0	0	0	Negative Concordance	High Prevalence Subgroup	Male	20	White	Non-Hispanic	No	No	No	Negative Concordance	Negative
Not Detected	No	No	No	No	Yes	0.2	0	0	0	0	Negative Concordance	Low Prevalence Subgroup	Male	36	White	Non-Hispanic	No	No	No	Negative Concordance	Negative
Not Detected	No	No	No	No	No	0.2	0	0	0	0	Negative Concordance	Low Prevalence Subgroup	Female	34	White	Non-Hispanic	No	Yes	Yes	Negative Concordance	Negative
Not Detected	No	No	No	No	No	0.2	0	0	0	0	Negative Concordance	Low Prevalence Subgroup	Male	31	White	Non-Hispanic	No	No	No	Negative Concordance	Negative
Not Detected	No	No	No	No	No	0.3	0	0	0	0	Negative Concordance	Low Prevalence Subgroup	Female	31	White	Non-Hispanic	No	No	No	Negative Concordance	Negative
Not Detected	No	No	No	Yes	Yes	0.1	0	0	0	0	Negative Concordance	Low Prevalence Subgroup	Female	64	White	Non-Hispanic	Yes	No	No	Negative Concordance	Negative
Not Detected	No	No	No	No	No	0.1	0	0	0	0	Negative Concordance	Low Prevalence Subgroup	Male	65	White	Non-Hispanic	No	Yes	Yes	Negative Concordance	Negative
	No	No	No	No	No	0.1	0.3	0	0	0	Negative Concordance	Low Prevalence Subgroup	Male	28	White	Non-Hispanic	No	No	No	Negative Concordance	Negative
Not Detected	No	No	No	No	No	0.1	0	0	0	0	Negative Concordance	Low Prevalence Subgroup	Male	59	White	Non-Hispanic	No	No	No	Negative Concordance	Negative
	No	No	No	No	No	0.1	0	0	0	0	Negative Concordance	Low Prevalence Subgroup	Female	19	White	Non-Hispanic	No	No	No	Negative Concordance	Negative
Not Detected	No	No	No	No	Yes	0.3	0	0	0	0	Negative Concordance	Low Prevalence Subgroup	Female	56	White	Non-Hispanic	No	No	No	Negative Concordance	Negative
Not Detected	No	No	No	No	No	0.3	0.1	0	0	0	Negative Concordance	Low Prevalence Subgroup	Male	67	White	Non-Hispanic	No	No	No	Negative Concordance	Negative
Not Detected	No	No	No	No	No	0.6	0.1	0	0	0	Negative Concordance	Low Prevalence Subgroup	Male	18	White	Hispanic	No	No	No	Negative Concordance	Negative
Not Detected	No	No	No	No	No	0.3	0	0	0	0	Negative Concordance	Low Prevalence Subgroup	Male	30	White	Non-Hispanic	No	No	No	Negative Concordance	Negative
Not Detected	No	No	No	No	No	0.1	1.2	0	0	0	Negative Concordance	Low Prevalence Subgroup	Female	37	White	Non-Hispanic	No	No	No	Negative Concordance	Positive
Not Detected	No	No	No	No	No	0.1	0	0	0	0	Negative Concordance	Low Prevalence Subgroup	Female	41	White	Non-Hispanic	No	No	No	Negative Concordance	Negative
Not Detected	No	No	No	No	No	0.2	0	0	0	0	Negative Concordance	Low Prevalence Subgroup	Female	49	White	Non-Hispanic	No	No	Yes	Negative Concordance	Negative
Not Detected	No	No	No	No	No	0.2	0	0	0	0	Negative Concordance	Low Prevalence Subgroup	Male	69	Multi-racial	Non-Hispanic	No	No	No	Negative Concordance	Negative
	No	No	No	No	No	0.2	0	0	0	0	Negative Concordance	Low Prevalence Subgroup	Male	43	White	Non-Hispanic	No	No	No	Negative Concordance	Negative
Not Detected	No	No	No	No	No	0.1	0.1	0	0	0	Negative Concordance	Low Prevalence Subgroup	Female	12	White	Non-Hispanic	No	No	No	Negative Concordance	Negative
Not Detected	No	No	No	No	No	2.4	0	0	1	0	EI Positive Discordance	Low Prevalence Subgroup	Female	45	White	Non-Hispanic	Yes	No	No	EI Positive Discordance	Negative
Not Detected	No	No	No	No	No	0.2	0	0	0	0	Negative Concordance	Low Prevalence Subgroup	Male	60	White	Non-Hispanic	No	No	No	Negative Concordance	Negative
Not Detected	No	No	No	No	No	0.4	0	0	0	0	Negative Concordance	Low Prevalence Subgroup	Female	13	White	Non-Hispanic	No	No	No	Negative Concordance	Negative
Not Detected	No	No	No	No	No	0.2	0	0	0	0	Negative Concordance	Low Prevalence Subgroup	Female	65	White	Non-Hispanic	No	No	No	Negative Concordance	Negative
Not Detected	No	No	No	No	No	0.1	0	0	0	0	Negative Concordance	Low Prevalence Subgroup	Female	39	White	Non-Hispanic	No	No	No	Negative Concordance	Negative
Not Detected	No	No	No	No	No	0.2	0	0	0	0	Negative Concordance	Low Prevalence Subgroup	Male	29	White	Non-Hispanic	No	No	No	Negative Concordance	Negative
Not Detected	No	No	No	No	No	0.3	0	0	0	0	Negative Concordance	Low Prevalence Subgroup	Female	29	White	Non-Hispanic	No	No	No	Negative Concordance	Negative
Not Detected	No	No	No	No	No	0.2	0	0	0	0	Negative Concordance	Low Prevalence Subgroup	Male	72	White	Hispanic	Yes	No	No	Negative Concordance	Negative
Not Detected	No	No	No	No	Yes	0.1	0.2	0	0	0	Negative Concordance	Low Prevalence Subgroup	Female	73	White	Non-Hispanic	No	No	No	Negative Concordance	Negative
Not Detected	No	No	No	No	No	0.1	0.1	0	0	0	Negative Concordance	Low Prevalence Subgroup	Female	38	White	Non-Hispanic	No	No	Yes	Negative Concordance	Negative
Not Detected	No	No	No	No	No	0.2	0	0	0	0	Negative Concordance	Low Prevalence Subgroup	Male	37	White	Non-Hispanic	No	No	No	Negative Concordance	Negative
Not Detected	No	No	No	No	Yes	0.2	0.1	0	0	0	Negative Concordance	Low Prevalence Subgroup	Female	75	White	Non-Hispanic	No	No	Yes	Negative Concordance	Negative
Not Detected	No	No	No	No	No	0.1	0	0	0	0	Negative Concordance	Low Prevalence Subgroup	Male	41	White	Non-Hispanic	No	No	No	Negative Concordance	Negative
Not Detected	No	No	No	No	No	0.2	0	0	0	0	Negative Concordance	Low Prevalence Subgroup	Female	41	White	Non-Hispanic	No	No	No	Negative Concordance	Negative
Not Detected	No	No	No	No	No	0.1	0	0	0	0	Negative Concordance	Low Prevalence Subgroup	Male	57	White	Non-Hispanic	No	No	No	Negative Concordance	Negative
Not Detected	No	No	No	Yes	Yes	0.1	0	0	0	0	Negative Concordance	Low Prevalence Subgroup	Female	57	White	Non-Hispanic	No	No	No	Negative Concordance	Negative
Not Detected	No	No	No	No	No	0.2	0	0	0	0	Negative Concordance	Low Prevalence Subgroup	Male	34	White	Non-Hispanic	No	No	No	Negative Concordance	Negative
	No	No	No	No	No	0.1	0	0	0	0	Negative Concordance	Low Prevalence Subgroup	Female	64	White	Non-Hispanic	No	No	Yes	Negative Concordance	Negative
Not Detected	No	No	No	No	No	0.1	0	0	0	0	Negative Concordance	Low Prevalence Subgroup	Male	56	White	Non-Hispanic	No	No	No	Negative Concordance	Negative
Not Detected	No	No	No	No	No	0.4	1.4	0	0	1	Abbott Positive Discordance	Low Prevalence Subgroup	Female	56	White	Non-Hispanic	No	No	Yes	Abbott Positive Discordance	Positive
Not Detected	No	No	No	No	No	0.5	0	0	0	0	Negative Concordance	Low Prevalence Subgroup	Male	22	White	Non-Hispanic	No	No	No	Negative Concordance	Negative
	No	No	No	No	No	0.2	0	0	0	0	Negative Concordance	Low Prevalence Subgroup	Female	20	White	Non-Hispanic	No	No	No	Negative Concordance	Negative
	No	No	No	No	No	0.4	0	0	0	0	Negative Concordance	Low Prevalence Subgroup	Female	44	White	Non-Hispanic	No	No	Yes	Negative Concordance	Negative
	No	No	No	No	No	0.2	0	0	0	0	Negative Concordance	Low Prevalence Subgroup	Male	45	White	Non-Hispanic	No	No	No	Negative Concordance	Negative
Not Detected	No	No	No	Yes	Yes	0.2	0	0	0	0	Negative Concordance	Low Prevalence Subgroup	Female	45	White	Non-Hispanic	No	No	No	Negative Concordance	Negative
Not Detected	No	No	No	No	No	0.1	0.2	0	0	0	Negative Concordance	Low Prevalence Subgroup	Female	23	White	Non-Hispanic	No	No	No	Negative Concordance	Negative
Not Detected	No	No	No	No	No	0.4	0	0	0	0	Negative Concordance	Low Prevalence Subgroup	Female	84	White	Non-Hispanic	No	No	No	Negative Concordance	Negative
Not Detected	No	No	No	No	No	1.2	0.3	0	1	0	EI Positive Discordance	Low Prevalence Subgroup	Male	39	White	Non-Hispanic	No	No	No	EI Positive Discordance	Negative
Not Detected	No	No	No	No	No	0.1	0.1	0	0	0	Negative Concordance	Low Prevalence Subgroup	Female	36	White	Non-Hispanic	No	No	No	Negative Concordance	Negative
Not Detected	No	No	No	No	No	0.2	0	0	0	0	Negative Concordance	Low Prevalence Subgroup	Female	12	White	Non-Hispanic	No	No	No	Negative Concordance	Negative
Not Detected	No	No	No	No	No	0.2	0.2	0	0	0	Negative Concordance	Low Prevalence Subgroup	Male	38	White	Non-Hispanic	No	No	No	Negative Concordance	Negative
Not Detected	No	No	No	No	No	1.8	0.1	0	1	0	EI Positive Discordance	Low Prevalence Subgroup	Male	78	White	Non-Hispanic	No	No	No	EI Positive Discordance	Negative
Not Detected	No	No	No	No	No	0.4	0	0	0	0	Negative Concordance	Low Prevalence Subgroup	Female	46	White	Non-Hispanic	No	No	No	Negative Concordance	Negative
	No	No	No	No	No	0.1	0	0	0	0	Negative Concordance	Low Prevalence Subgroup	Male	52	White	Non-Hispanic	No	No	No	Negative Concordance	Negative
	No	No	No	No	No	0.9	0	0	0	0	Negative Concordance	Low Prevalence Subgroup	Male	20	White	Non-Hispanic	No	No	No	Negative Concordance	Negative
	No	No	No	No	No	0.2	0	0	0	0	Negative Concordance	Low Prevalence Subgroup	Female	53	White	Non-Hispanic	No	No	No	Negative Concordance	Negative
Not Detected	No	No	No	No	No	0.1	0	0	0	0	Negative Concordance	Low Prevalence Subgroup	Female	86	White	Non-Hispanic	No	No	No	Negative Concordance	Negative
Not Detected	No	No	No	No	Yes	0.1	0	0	0	0	Negative Concordance	Low Prevalence Subgroup	Male	86	White	Non-Hispanic	Yes	No	No	Negative Concordance	Negative
Not Detected	No	No	No	No	No	0.2	0	0	0	0	Negative Concordance	Low Prevalence Subgroup	Female	69	White	Non-Hispanic	No	No	No	Negative Concordance	Negative
Not Detected	No	No	No	Yes	No	0.1	0	0	0	0	Negative Concordance	Low Prevalence Subgroup	Male	86	White	Non-Hispanic	No	No	No	Negative Concordance	Negative
Not Detected	No	No	No	No	No	0.1	0	0	0	0	Negative Concordance	Low Prevalence Subgroup	Male	20	White	Non-Hispanic	No	No	No	Negative Concordance	Negative
Not Detected	No	No	No	No	No	0.1	0	0	0	0	Negative Concordance	Low Prevalence Subgroup	Male	55	White	Non-Hispanic	No	No	No	Negative Concordance	Negative
Not Detected	No	No	No	No	No	0.1	0	0	0	0	Negative Concordance	Low Prevalence Subgroup	Female	17	White	Non-Hispanic	No	No	No	Negative Concordance	Negative
Not Detected	No	No	No	No	No	0.1	0.5	0	0	0	Negative Concordance	Low Prevalence Subgroup	Female	47	White	Non-Hispanic	No	No	No	Negative Concordance	Negative
Not Detected	No	No	No	No	No	0.3	0.1	0	0	0	Negative Concordance	Low Prevalence Subgroup	Male	22	White	Non-Hispanic	No	No	No	Negative Concordance	Negative
Not Detected	No	No	No	Yes	Yes	0.1	0	0	0	0	Negative Concordance	Low Prevalence Subgroup	Female	80	White	Non-Hispanic	No	No	No	Negative Concordance	Negative
Not Detected	No	No	No	No	No	0.4	0.1	0	0	0	Negative Concordance	Low Prevalence Subgroup	Male	24	White	Non-Hispanic	No	No	No	Negative Concordance	Negative
Not Detected	No	No	No	No	No	0.2	0.1	0	0	0	Negative Concordance	Low Prevalence Subgroup	Male	63	White	Non-Hispanic	No	No	No	Negative Concordance	Negative
Not Detected	No	No	No	Yes	No	0.2	0.3	0	0	0	Negative Concordance	Low Prevalence Subgroup	Female	24	American Indian or Alaska Native	Non-Hispanic	No	No	No	Negative Concordance	Negative
Not Detected	No	No	No	No	No	0.1	0	0	0	0	Negative Concordance	Low Prevalence Subgroup	Female	66	White	Non-Hispanic	No	No	No	Negative Concordance	Negative
Not Detected	No	No	No	No	No	0.4	0	0	0	0	Negative Concordance	Low Prevalence Subgroup	Male	13	White	Non-Hispanic	No	No	No	Negative Concordance	Negative
Not Detected	No	No	No	No	No	0.3	0	0	0	0	Negative Concordance	Low Prevalence Subgroup	Female	15	White	Non-Hispanic	No	No	No	Negative Concordance	Negative
Not Detected	No	No	No	No	No	0.1	0	0	0	0	Negative Concordance	Low Prevalence Subgroup	Male	41	White	Non-Hispanic	No	No	No	Negative Concordance	Negative
Not Detected	No	No	No	No	No	0.7	0	0	0	0	Negative Concordance	Low Prevalence Subgroup	Female	43	White	Non-Hispanic	No	No	No	Negative Concordance	Negative
Not Detected	No	No	No	No	Yes	0.2	0.1	0	0	0	Negative Concordance	Low Prevalence Subgroup	Male	73	White	Non-Hispanic	Yes	No	No	Negative Concordance	Negative
Not Detected	No	No	No	No	Yes	0.2	0	0	0	0	Negative Concordance	Low Prevalence Subgroup	Female	81	White	Non-Hispanic	Yes	No	No	Negative Concordance	Negative
Not Detected	No	No	No	No	No	0.1	0	0	0	0	Negative Concordance	Low Prevalence Subgroup	Female	28	White	Non-Hispanic	No	No	No	Negative Concordance	Negative
Not Detected	No	No	No	No	No	0.3	0	0	0	0	Negative Concordance	Low Prevalence Subgroup	Female	67	White	Non-Hispanic	No	No	No	Negative Concordance	Negative
Not Detected	No	No	No	No	No	0.1	0	0	0	0	Negative Concordance	Low Prevalence Subgroup	Male	25	White	Non-Hispanic	No	No	No	Negative Concordance	Negative
Not Detected	No	No	No	Yes	No	0.2	0	0	0	0	Negative Concordance	Low Prevalence Subgroup	Female	58	White	Non-Hispanic	No	No	No	Negative Concordance	Negative
Not Detected	No	No	No	Yes	No	0.2	0	0	0	0	Negative Concordance	Low Prevalence Subgroup	Male	59	White	Non-Hispanic	No	No	No	Negative Concordance	Negative
Not Detected	No	No	No	No	Yes	0.2	0	0	0	0	Negative Concordance	Low Prevalence Subgroup	Female	88	White	Non-Hispanic	Yes	No	No	Negative Concordance	Negative
Not Detected	No	No	No	No	No	0.4	0	0	0	0	Negative Concordance	Low Prevalence Subgroup	Female	30	Native Hawaiian or Other Pacific Islander	Non-Hispanic	No	No	No	Negative Concordance	Negative
Not Detected	No	No	No	No	No	0.5	0	0	0	0	Negative Concordance	Low Prevalence Subgroup	Female	67	White	Non-Hispanic	No	No	No	Negative Concordance	Negative
Not Detected	No	No	No	No	No	0.1	0	0	0	0	Negative Concordance	Low Prevalence Subgroup	Male	15	Black	Non-Hispanic	No	No	No	Negative Concordance	Negative
Not Detected	No	No	No	No	No	0.1	0.2	0	0	0	Negative Concordance	Low Prevalence Subgroup	Male	44	White	Non-Hispanic	No	No	No	Negative Concordance	Negative
Not Detected	No	No	No	No	No	0.1	0.1	0	0	0	Negative Concordance	Low Prevalence Subgroup	Male	19	White	Non-Hispanic	No	No	No	Negative Concordance	Negative
Not Detected	No	No	No	No	No	0.1	0.1	0	0	0	Negative Concordance	Low Prevalence Subgroup	Male	13	White	Non-Hispanic	No	No	No	Negative Concordance	Negative
Not Detected	No	No	No	No	No	0.1	0	0	0	0	Negative Concordance	Low Prevalence Subgroup	Female	17	White	Non-Hispanic	No	No	No	Negative Concordance	Negative
Not Detected	No	No	No	No	No	0.1	0	0	0	0	Negative Concordance	Low Prevalence Subgroup	Female	42	White	Non-Hispanic	No	No	No	Negative Concordance	Negative
Not Detected	No	No	No	No	No	0.2	0	0	0	0	Negative Concordance	Low Prevalence Subgroup	Male	26	White	Non-Hispanic	No	No	No	Negative Concordance	Negative
Not Detected	No	No	No	Yes	No	0.2	0	0	0	0	Negative Concordance	Low Prevalence Subgroup	Female	66	White	Non-Hispanic	No	No	No	Negative Concordance	Negative
Not Detected	No	No	No	Yes	No	0.2	0	0	0	0	Negative Concordance	Low Prevalence Subgroup	Male	68	White	Non-Hispanic	No	No	No	Negative Concordance	Negative
Not Detected	No	No	No	No	No	0.1	0.1	0	0	0	Negative Concordance	Low Prevalence Subgroup	Female	43	White	Non-Hispanic	No	No	No	Negative Concordance	Negative
Not Detected	No	Yes	No	No	No	0.1	0	0	0	0	Negative Concordance	High Prevalence Subgroup	Male	20	White	Non-Hispanic	No	No	No	Negative Concordance	Negative
Not Detected	No	No	No	No	No	0.1	0	0	0	0	Negative Concordance	Low Prevalence Subgroup	Male	37	White	Non-Hispanic	No	No	No	Negative Concordance	Negative
Not Detected	No	No	No	No	No	0.3	0	0	0	0	Negative Concordance	Low Prevalence Subgroup	Female	17	Asian	Non-Hispanic	No	No	No	Negative Concordance	Negative
Not Detected	No	No	No	No	No	0.2	0	0	0	0	Negative Concordance	Low Prevalence Subgroup	Female	43	White	Non-Hispanic	No	No	Yes	Negative Concordance	Negative
Not Detected	No	No	No	No	No	0.6	0	0	0	0	Negative Concordance	Low Prevalence Subgroup	Male	12	White	Non-Hispanic	No	No	No	Negative Concordance	Negative
Not Detected	No	No	No	No	No	0.8	0	0	0	0	Negative Concordance	Low Prevalence Subgroup	Male	17	White	Non-Hispanic	No	No	No	Negative Concordance	Negative
Not Detected	No	No	No	No	No	0.1	0	0	0	0	Negative Concordance	Low Prevalence Subgroup	Male	15	White	Non-Hispanic	No	No	No	Negative Concordance	Negative
Not Detected	No	No	No	No	No	0.3	0	0	0	0	Negative Concordance	Low Prevalence Subgroup	Male	43	White	Non-Hispanic	No	No	No	Negative Concordance	Negative
Not Detected	No	No	No	No	No	1.1	0	0	1	0	EI Positive Discordance	Low Prevalence Subgroup	Male	14	White	Non-Hispanic	No	No	No	EI Positive Discordance	Negative
Not Detected	No	No	No	No	No	0.3	0	0	0	0	Negative Concordance	Low Prevalence Subgroup	Female	37	White	Non-Hispanic	No	No	Yes	Negative Concordance	Negative
Not Detected	No	No	No	No	No	0.1	0	0	0	0	Negative Concordance	Low Prevalence Subgroup	Male	41	White	Non-Hispanic	No	No	No	Negative Concordance	Negative
Not Detected	No	No	No	Yes	No	0.2	0	0	0	0	Negative Concordance	Low Prevalence Subgroup	Female	72	White	Non-Hispanic	No	No	No	Negative Concordance	Negative
Not Detected	No	No	No	Yes	No	0.2	0	0	0	0	Negative Concordance	Low Prevalence Subgroup	Male	70	White	Non-Hispanic	No	No	No	Negative Concordance	Negative
Not Detected	No	No	No	No	No	0.2	0	0	0	0	Negative Concordance	Low Prevalence Subgroup	Female	68	White	Non-Hispanic	No	No	No	Negative Concordance	Negative
Not Detected	No	No	No	No	No	0.2	0.1	0	0	0	Negative Concordance	Low Prevalence Subgroup	Female	51		Hispanic	No	No	No	Negative Concordance	Negative
Not Detected	No	No	No	No	No	0.2	0	0	0	0	Negative Concordance	Low Prevalence Subgroup	Female	20		Hispanic	No	No	No	Negative Concordance	Negative
Not Detected	No	No	No	No	No	0.1	0	0	0	0	Negative Concordance	Low Prevalence Subgroup	Male	21	White	Non-Hispanic	No	No	No	Negative Concordance	Negative
	No	No	No	No	No	0.3	0	0	0	0	Negative Concordance	Low Prevalence Subgroup	Male	16	White	Non-Hispanic	No	No	No	Negative Concordance	Negative
	No	No	No	No	No	0.3	0	0	0	0	Negative Concordance	Low Prevalence Subgroup	Female	44	White	Non-Hispanic	No	No	No	Negative Concordance	Negative
Not Detected	No	No	No	No	No	0.1	0	0	0	0	Negative Concordance	Low Prevalence Subgroup	Male	19	White	Non-Hispanic	No	No	No	Negative Concordance	Negative
	No	No	No	No	No	0.2	0	0	0	0	Negative Concordance	Low Prevalence Subgroup	Female	13	White	Non-Hispanic	No	No	No	Negative Concordance	Negative
Not Detected	No	No	No	No	No	0.2	0	0	0	0	Negative Concordance	Low Prevalence Subgroup	Female	24	White	Non-Hispanic	No	No	No	Negative Concordance	Negative
Not Detected	No	No	No	No	No	0.2	0	0	0	0	Negative Concordance	Low Prevalence Subgroup	Female	78	White	Non-Hispanic	No	No	No	Negative Concordance	Negative
Not Detected	No	No	No	No	No	0.2	0.1	0	0	0	Negative Concordance	Low Prevalence Subgroup	Male	81	White	Non-Hispanic	Yes	No	No	Negative Concordance	Negative
Not Detected	No	No	No	No	Yes	0.1	0	0	0	0	Negative Concordance	Low Prevalence Subgroup	Female	72	White	Non-Hispanic	No	No	No	Negative Concordance	Negative
Not Detected	No	No	No	No	Yes	0.4	0	0	0	0	Negative Concordance	Low Prevalence Subgroup	Male	76	White	Non-Hispanic	Yes	No	No	Negative Concordance	Negative
Not Detected	No	No	No	No	No	0.1	0	0	0	0	Negative Concordance	Low Prevalence Subgroup	Female	61	White	Non-Hispanic	No	No	No	Negative Concordance	Negative
Not Detected	No	No	No	No	No	0.4	0	0	0	0	Negative Concordance	Low Prevalence Subgroup	Male	15	White	Non-Hispanic	No	No	No	Negative Concordance	Negative
Not Detected	No	No	No	No	No	0.1	0	0	0	0	Negative Concordance	Low Prevalence Subgroup	Male	23	White	Non-Hispanic	No	No	No	Negative Concordance	Negative
Not Detected	No	No	No	No	No	0.2	0	0	0	0	Negative Concordance	Low Prevalence Subgroup	Female	63	White	Non-Hispanic	No	No	No	Negative Concordance	Negative
Not Detected	No	No	No	No	No	0.2	0	0	0	0	Negative Concordance	Low Prevalence Subgroup	Male	67	White	Non-Hispanic	No	No	No	Negative Concordance	Negative
Not Detected	No	Yes	No	No	No	0.1	0	0	0	0	Negative Concordance	High Prevalence Subgroup	Male	65	White	Non-Hispanic	No	No	No	Negative Concordance	Negative
Not Detected	No	No	No	No	No	0.1	0	0	0	0	Negative Concordance	Low Prevalence Subgroup	Male	27	White	Non-Hispanic	No	No	No	Negative Concordance	Negative
Not Detected	No	Yes	No	No	No	0.1	0	0	0	0	Negative Concordance	High Prevalence Subgroup	Female	61	White	Non-Hispanic	No	No	No	Negative Concordance	Negative
Not Detected	No	No	No	No	No	0.2	0	0	0	0	Negative Concordance	Low Prevalence Subgroup	Male	63	White	Non-Hispanic	No	No	No	Negative Concordance	Negative
Not Detected	No	No	No	No	No	0.4	0	0	0	0	Negative Concordance	Low Prevalence Subgroup	Female	16	White	Non-Hispanic	No	No	No	Negative Concordance	Negative
Not Detected	No	No	Yes	No	No	0.2	0	0	0	0	Negative Concordance	High Prevalence Subgroup	Female	43	White	Non-Hispanic	No	No	No	Negative Concordance	Negative
Not Detected	No	No	No	No	No	0.2	0	0	0	0	Negative Concordance	Low Prevalence Subgroup	Female	81	White	Non-Hispanic	No	No	No	Negative Concordance	Negative
Not Detected	No	No	No	No	No	0.1	0	0	0	0	Negative Concordance	Low Prevalence Subgroup	Female	65	White	Non-Hispanic	No	No	No	Negative Concordance	Negative
Not Detected	No	No	No	No	No	0.1	0	0	0	0	Negative Concordance	Low Prevalence Subgroup	Female	13	White	Non-Hispanic	No	No	No	Negative Concordance	Negative
Not Detected	No	No	No	No	No	0.1	0	0	0	0	Negative Concordance	Low Prevalence Subgroup	Male	15	White	Non-Hispanic	No	No	No	Negative Concordance	Negative
Not Detected	No	No	No	No	No	0.1	0	0	0	0	Negative Concordance	Low Prevalence Subgroup	Female	47	White	Non-Hispanic	No	No	No	Negative Concordance	Negative
Not Detected	No	No	No	No	No	0.1	0.1	0	0	0	Negative Concordance	Low Prevalence Subgroup	Female	80	White	Non-Hispanic	No	No	No	Negative Concordance	Negative
Not Detected	No	No	No	No	No	0.3	0	0	0	0	Negative Concordance	Low Prevalence Subgroup	Male	58	White	Non-Hispanic	No	No	No	Negative Concordance	Negative
Not Detected	No	No	No	No	No	0.2	0	0	0	0	Negative Concordance	Low Prevalence Subgroup	Female	57	White	Non-Hispanic	No	No	Yes	Negative Concordance	Negative
Not Detected	No	No	No	No	No	0.2	0	0	0	0	Negative Concordance	Low Prevalence Subgroup	Female	16	White	Non-Hispanic	No	No	No	Negative Concordance	Negative
Not Detected	No	No	No	No	Yes	0.2	0.5	0	0	0	Negative Concordance	Low Prevalence Subgroup	Male	48	White	Non-Hispanic	No	No	No	Negative Concordance	Negative
Not Detected	No	No	No	No	No	0.2	0.1	0	0	0	Negative Concordance	Low Prevalence Subgroup	Male	13	White	Non-Hispanic	No	No	No	Negative Concordance	Negative
Not Detected	No	No	No	No	No	0.1	0	0	0	0	Negative Concordance	Low Prevalence Subgroup	Male	39	White	Non-Hispanic	No	No	No	Negative Concordance	Negative
Not Detected	No	No	No	No	No	0.2	0	0	0	0	Negative Concordance	Low Prevalence Subgroup	Female	68	White	Non-Hispanic	No	No	No	Negative Concordance	Negative
Not Detected	No	No	No	Yes	Yes	0.3	0	0	0	0	Negative Concordance	Low Prevalence Subgroup	Male	71	White	Non-Hispanic	No	No	No	Negative Concordance	Negative
Not Detected	No	No	No	No	No	0.3	0	0	0	0	Negative Concordance	Low Prevalence Subgroup	Female	35	White	Non-Hispanic	No	No	No	Negative Concordance	Negative
Not Detected	No	No	No	No	Yes	0.1	0	0	0	0	Negative Concordance	Low Prevalence Subgroup	Female	74	White	Non-Hispanic	No	No	No	Negative Concordance	Negative
Not Detected	No	No	No	No	No	0.2	0	0	0	0	Negative Concordance	Low Prevalence Subgroup	Male	13	White	Non-Hispanic	No	No	No	Negative Concordance	Negative
Not Detected	No	No	No	No	No	0.1	0	0	0	0	Negative Concordance	Low Prevalence Subgroup	Female	38	Asian	Non-Hispanic	No	No	No	Negative Concordance	Negative
Not Detected	No	No	No	No	No	0.1	0	0	0	0	Negative Concordance	Low Prevalence Subgroup	Male	44	Multi-racial	Non-Hispanic	No	No	No	Negative Concordance	Negative
Not Detected	No	No	No	No	No	0.1	0	0	0	0	Negative Concordance	Low Prevalence Subgroup	Female	20	White	Non-Hispanic	No	No	No	Negative Concordance	Negative
Not Detected	No	No	No	No	No	0.3	0	0	0	0	Negative Concordance	Low Prevalence Subgroup	Male	13	White	Non-Hispanic	No	No	No	Negative Concordance	Negative
Not Detected	No	No	No	No	No	0.2	0	0	0	0	Negative Concordance	Low Prevalence Subgroup	Female	40	White	Non-Hispanic	No	No	Yes	Negative Concordance	Negative
Not Detected	No	No	No	No	No	0.2	0	0	0	0	Negative Concordance	Low Prevalence Subgroup	Male	16	White	Non-Hispanic	No	No	No	Negative Concordance	Negative
Not Detected	No	No	No	No	No	0.1	0	0	0	0	Negative Concordance	Low Prevalence Subgroup	Male	26	White	Non-Hispanic	No	No	No	Negative Concordance	Negative
Not Detected	No	No	No	No	No	0.1	0.1	0	0	0	Negative Concordance	Low Prevalence Subgroup	Female	28	White	Non-Hispanic	No	No	No	Negative Concordance	Negative
Not Detected	No	No	No	No	No	0.2	0	0	0	0	Negative Concordance	Low Prevalence Subgroup	Female	34	White	Non-Hispanic	No	No	No	Negative Concordance	Negative
	No	No	No	No	No	0.2	0.2	0	0	0	Negative Concordance	Low Prevalence Subgroup	Male	32	White	Hispanic	No	No	No	Negative Concordance	Negative
Not Detected	No	No	No	No	No	0.3	0.2	0	0	0	Negative Concordance	Low Prevalence Subgroup	Female	55		Hispanic	No	No	No	Negative Concordance	Negative
Not Detected	No	No	No	No	No	0.4	0	0	0	0	Negative Concordance	Low Prevalence Subgroup	Female	26	White	Hispanic	No	No	No	Negative Concordance	Negative
Not Detected	No	No	No	No	No	0.2	0.2	0	0	0	Negative Concordance	Low Prevalence Subgroup	Male	28	White	Hispanic	No	No	No	Negative Concordance	Negative
Detected	No	Yes	No	No	No	6.6	9	1	1	1	Postive Concordance	High Prevalence Subgroup	Male	43	White	Hispanic	No	No	No	Postive Concordance	Positive
Not Detected	Yes	Yes	No	No	No	6.3	5.9	0	1	1	Postive Concordance	High Prevalence Subgroup	Male	19	White	Hispanic	No	No	No	Postive Concordance	Positive
Not Detected	Yes	Yes	No	No	No	5.2	7.2	0	1	1	Postive Concordance	High Prevalence Subgroup	Female	22	White	Hispanic	No	No	No	Postive Concordance	Positive
Not Detected	Yes	Yes	No	No	No	6.5	6.6	0	1	1	Postive Concordance	High Prevalence Subgroup	Female	42	White	Hispanic	No	No	No	Postive Concordance	Positive
Not Detected	No	No	No	No	No	0.6	0	0	0	0	Negative Concordance	Low Prevalence Subgroup	Female	55	White	Non-Hispanic	No	No	No	Negative Concordance	Negative
Not Detected	No	No	No	Yes	Yes	0.1	0	0	0	0	Negative Concordance	Low Prevalence Subgroup	Male	53		Hispanic	No	No	No	Negative Concordance	Negative
Not Detected	No	No	No	No	No	0.1	0	0	0	0	Negative Concordance	Low Prevalence Subgroup	Female	48	White	Hispanic	No	No	No	Negative Concordance	Negative
	No	No	No	No	No	0.2	0	0	0	0	Negative Concordance	Low Prevalence Subgroup	Male	30	White	Hispanic	No	No	No	Negative Concordance	Negative
Not Detected	No	No	No	No	No	0.1	0.1	0	0	0	Negative Concordance	Low Prevalence Subgroup	Female	37	White	Non-Hispanic	No	No	No	Negative Concordance	Negative
Not Detected	No	No	No	Yes	No	0.2	0	0	0	0	Negative Concordance	Low Prevalence Subgroup	Male	41	White	Non-Hispanic	No	No	Yes	Negative Concordance	Negative
Not Detected	No	No	No	No	No	0.2	0.1	0	0	0	Negative Concordance	Low Prevalence Subgroup	Female	48	White	Hispanic	No	No	No	Negative Concordance	Negative
Not Detected	No	No	No	Yes	No	0.6	0	0	0	0	Negative Concordance	Low Prevalence Subgroup	Male	62	White	Non-Hispanic	No	No	No	Negative Concordance	Negative
Not Detected	No	Yes	No	No	No	0.5	0	0	0	0	Negative Concordance	High Prevalence Subgroup	Male	42	White	Non-Hispanic	No	No	No	Negative Concordance	Negative
Not Detected	No	No	No	No	No	0.1	0	0	0	0	Negative Concordance	Low Prevalence Subgroup	Female	41	White	Non-Hispanic	No	No	No	Negative Concordance	Negative
Not Detected	No	No	No	No	No	0.1	0	0	0	0	Negative Concordance	Low Prevalence Subgroup	Female	17	White	Hispanic	No	No	No	Negative Concordance	Negative
Not Detected	No	No	No	Yes	No	0.2	0	0	0	0	Negative Concordance	Low Prevalence Subgroup	Female	60	White	Non-Hispanic	No	No	No	Negative Concordance	Negative
Not Detected	No	No	No	No	No	0.1	0	0	0	0	Negative Concordance	Low Prevalence Subgroup	Female	77	White	Non-Hispanic	No	No	No	Negative Concordance	Negative
Not Detected	No	No	No	No	No	0.2	0	0	0	0	Negative Concordance	Low Prevalence Subgroup	Female	26	White	Non-Hispanic	No	No	No	Negative Concordance	Negative
Not Detected	No	No	No	No	No	0.1	0	0	0	0	Negative Concordance	Low Prevalence Subgroup	Male	31	White	Non-Hispanic	No	No	No	Negative Concordance	Negative
Not Detected	No	No	No	No	No	0.1	0	0	0	0	Negative Concordance	Low Prevalence Subgroup	Male	32	White	Non-Hispanic	No	No	No	Negative Concordance	Negative
Not Detected	No	Yes	Yes	No	No	0.1	0	0	0	0	Negative Concordance	High Prevalence Subgroup	Female	35		Hispanic	No	No	No	Negative Concordance	Negative
Not Detected	No	No	No	No	No	0.2	0	0	0	0	Negative Concordance	Low Prevalence Subgroup	Male	22	White	Non-Hispanic	No	No	No	Negative Concordance	Negative
Not Detected	No	No	No	No	No	0.2	0	0	0	0	Negative Concordance	Low Prevalence Subgroup	Female	14	White	Non-Hispanic	No	No	No	Negative Concordance	Negative
Not Detected	No	No	No	No	No	0.2	0	0	0	0	Negative Concordance	Low Prevalence Subgroup	Female	51	White	Non-Hispanic	No	No	No	Negative Concordance	Negative
Not Detected	No	No	No	No	No	0.7	0	0	0	0	Negative Concordance	Low Prevalence Subgroup	Male	26	White	Non-Hispanic	No	No	No	Negative Concordance	Negative
Not Detected	No	No	No	No	No	0.2	0.1	0	0	0	Negative Concordance	Low Prevalence Subgroup	Male	52	White	Non-Hispanic	No	No	No	Negative Concordance	Negative
	No	No	No	No	No	0.1	0	0	0	0	Negative Concordance	Low Prevalence Subgroup	Female	67	Native Hawaiian or Other Pacific Islander	Hispanic	No	No	No	Negative Concordance	Negative
Not Detected	No	Yes	No	No	No	0.1	0	0	0	0	Negative Concordance	High Prevalence Subgroup	Female	35	White	Hispanic	No	No	No	Negative Concordance	Negative
	No	No	No	No	No	0.3	0.1	0	0	0	Negative Concordance	Low Prevalence Subgroup	Male	32	White	Hispanic	No	No	No	Negative Concordance	Negative
Not Detected	No	No	No	Yes	Yes	0.1	0	0	0	0	Negative Concordance	Low Prevalence Subgroup	Male	69	White	Non-Hispanic	No	No	No	Negative Concordance	Negative
Not Detected	No	No	No	No	No	0.1	0	0	0	0	Negative Concordance	Low Prevalence Subgroup	Female	51	White	Non-Hispanic	No	No	No	Negative Concordance	Negative
Not Detected	No	No	No	No	No	0.2	0.1	0	0	0	Negative Concordance	Low Prevalence Subgroup	Male	54	White	Non-Hispanic	No	No	No	Negative Concordance	Negative
Not Detected	No	No	No	No	No	1	0	0	0	0	Negative Concordance	Low Prevalence Subgroup	Male	26	White	Non-Hispanic	No	No	No	Negative Concordance	Negative
Not Detected	No	No	No	No	Yes	0.2	0	0	0	0	Negative Concordance	Low Prevalence Subgroup	Female	28	Multi-racial	Non-Hispanic	No	No	No	Negative Concordance	Negative
Not Detected	No	No	No	No	No	0.5	0.7	0	0	0	Negative Concordance	Low Prevalence Subgroup	Male	35	White	Non-Hispanic	No	No	No	Negative Concordance	Negative
Not Detected	No	No	No	No	No	0.4	0	0	0	0	Negative Concordance	Low Prevalence Subgroup	Male	29	Multi-racial	Non-Hispanic	No	No	No	Negative Concordance	Negative
Not Detected	No	No	No	No	No	0.1	0.1	0	0	0	Negative Concordance	Low Prevalence Subgroup	Female	31	White	Hispanic	No	No	No	Negative Concordance	Negative
Not Detected	No	No	No	No	No	0.2	0.1	0	0	0	Negative Concordance	Low Prevalence Subgroup	Female	35	White	Non-Hispanic	No	No	No	Negative Concordance	Negative
Not Detected	No	No	No	No	No	0.2	0	0	0	0	Negative Concordance	Low Prevalence Subgroup	Female	43	White	Non-Hispanic	No	No	No	Negative Concordance	Negative
	No	No	No	No	No	0.2	0.4	0	0	0	Negative Concordance	Low Prevalence Subgroup	Male	56	White	Non-Hispanic	No	No	No	Negative Concordance	Negative
	No	No	No	No	No	0.1	0.3	0	0	0	Negative Concordance	Low Prevalence Subgroup	Female	51	White	Non-Hispanic	No	No	No	Negative Concordance	Negative
Not Detected	No	No	No	No	No	0.4	0.1	0	0	0	Negative Concordance	Low Prevalence Subgroup	Male	52	White	Non-Hispanic	No	No	No	Negative Concordance	Negative
Not Detected	No	No	No	No	No	0.1	0	0	0	0	Negative Concordance	Low Prevalence Subgroup	Female	51	White	Non-Hispanic	No	No	Yes	Negative Concordance	Negative
Not Detected	No	No	No	No	No	0.9	0	0	0	0	Negative Concordance	Low Prevalence Subgroup	Female	13	White	Non-Hispanic	No	No	No	Negative Concordance	Negative
Not Detected	No	No	No	No	No	1.5	0.1	0	1	0	EI Positive Discordance	Low Prevalence Subgroup	Male	15	White	Non-Hispanic	No	No	No	EI Positive Discordance	Negative
Not Detected	No	No	No	No	No	0.4	0	0	0	0	Negative Concordance	Low Prevalence Subgroup	Female	17	White	Non-Hispanic	No	No	No	Negative Concordance	Negative
Not Detected	No	No	No	No	Yes	0.1	0.2	0	0	0	Negative Concordance	Low Prevalence Subgroup	Male	46	White	Non-Hispanic	No	No	No	Negative Concordance	Negative
Not Detected	No	No	No	No	Yes	0.1	0.1	0	0	0	Negative Concordance	Low Prevalence Subgroup	Male	48	Native Hawaiian or Other Pacific Islander	Non-Hispanic	No	No	No	Negative Concordance	Negative
Not Detected	No	No	No	Yes	No	0.1	0	0	0	0	Negative Concordance	Low Prevalence Subgroup	Female	46	White	Hispanic	No	Yes	No	Negative Concordance	Negative
Not Detected	No	No	No	No	No	0.3	0.2	0	0	0	Negative Concordance	Low Prevalence Subgroup	Male	37	White	Non-Hispanic	No	No	No	Negative Concordance	Negative
Not Detected	No	No	No	No	No	0.2	0	0	0	0	Negative Concordance	Low Prevalence Subgroup	Female	39	White	Non-Hispanic	No	No	No	Negative Concordance	Negative
Not Detected	No	No	No	No	No	0.5	0	0	0	0	Negative Concordance	Low Prevalence Subgroup	Female	29	White	Hispanic	No	No	No	Negative Concordance	Negative
Not Detected	No	No	No	No	No	0.2	0	0	0	0	Negative Concordance	Low Prevalence Subgroup	Female	24	White	Non-Hispanic	No	No	No	Negative Concordance	Negative
Not Detected	No	No	No	No	No	0.2	0	0	0	0	Negative Concordance	Low Prevalence Subgroup	Female	17	White	Non-Hispanic	No	No	No	Negative Concordance	Negative
Not Detected	No	No	No	No	No	0.3	0.3	0	0	0	Negative Concordance	Low Prevalence Subgroup	Male	39	White	Non-Hispanic	No	No	No	Negative Concordance	Negative
Not Detected	No	No	No	No	No	0.1	0	0	0	0	Negative Concordance	Low Prevalence Subgroup	Female	15	White	Non-Hispanic	No	No	No	Negative Concordance	Negative
Not Detected	No	No	No	No	No	0.2	0.1	0	0	0	Negative Concordance	Low Prevalence Subgroup	Male	12	White	Non-Hispanic	No	No	No	Negative Concordance	Negative
Not Detected	No	No	No	No	Yes	0.2	0	0	0	0	Negative Concordance	Low Prevalence Subgroup	Female	64	White	Non-Hispanic	No	No	No	Negative Concordance	Negative
Not Detected	No	No	No	No	No	0.2	0	0	0	0	Negative Concordance	Low Prevalence Subgroup	Male	68	White	Non-Hispanic	No	No	No	Negative Concordance	Negative
Not Detected	No	Yes	No	No	No	0.2	0	0	0	0	Negative Concordance	High Prevalence Subgroup	Male	32	White	Hispanic	No	No	No	Negative Concordance	Negative
Not Detected	No	No	No	No	Yes	1.3	0	0	1	0	EI Positive Discordance	Low Prevalence Subgroup	Male	53	White	Non-Hispanic	No	No	No	EI Positive Discordance	Negative
Not Detected	No	No	No	No	No	0.2	0	0	0	0	Negative Concordance	Low Prevalence Subgroup	Female	55	White	Non-Hispanic	No	No	No	Negative Concordance	Negative
Not Detected	No	No	No	No	No	0.2	0.2	0	0	0	Negative Concordance	Low Prevalence Subgroup	Female	21	White	Non-Hispanic	No	No	No	Negative Concordance	Negative
Not Detected	No	No	No	No	No	0.2	0.1	0	0	0	Negative Concordance	Low Prevalence Subgroup	Female	30	Asian	Non-Hispanic	No	No	No	Negative Concordance	Negative
Not Detected	No	No	No	No	No	0.4	0	0	0	0	Negative Concordance	Low Prevalence Subgroup	Male	23	Asian	Non-Hispanic	No	No	No	Negative Concordance	Negative
Not Detected	No	No	No	No	No	0.1	0	0	0	0	Negative Concordance	Low Prevalence Subgroup	Female	39	White	Non-Hispanic	No	No	No	Negative Concordance	Negative
Not Detected	No	No	No	No	No	0.2	0	0	0	0	Negative Concordance	Low Prevalence Subgroup	Male	43	White	Non-Hispanic	No	No	No	Negative Concordance	Negative
	No	No	No	No	No	0.1	0	0	0	0	Negative Concordance	Low Prevalence Subgroup	Female	31	White	Hispanic	No	No	No	Negative Concordance	Negative
Not Detected	No	No	No	No	No	0.1	0.1	0	0	0	Negative Concordance	Low Prevalence Subgroup	Male	36	White	Non-Hispanic	No	No	No	Negative Concordance	Negative
Not Detected	No	No	No	No	No	0.1	0	0	0	0	Negative Concordance	Low Prevalence Subgroup	Female	32	White	Hispanic	No	No	No	Negative Concordance	Negative
Not Detected	No	Yes	No	Yes	Yes	0.1	0	0	0	0	Negative Concordance	High Prevalence Subgroup	Male	67		Hispanic	No	No	No	Negative Concordance	Negative
Not Detected	No	No	No	Yes	No	0.1	0	0	0	0	Negative Concordance	Low Prevalence Subgroup	Female	64		Hispanic	Yes	No	No	Negative Concordance	Negative
Not Detected	No	No	No	No	No	0.2	0	0	0	0	Negative Concordance	Low Prevalence Subgroup	Female	46	White	Non-Hispanic	No	No	No	Negative Concordance	Negative
Not Detected	No	No	No	No	Yes	0.2	0	0	0	0	Negative Concordance	Low Prevalence Subgroup	Male	75	White	Non-Hispanic	No	No	No	Negative Concordance	Negative
Not Detected	No	No	No	No	Yes	0.4	0	0	0	0	Negative Concordance	Low Prevalence Subgroup	Female	74	White	Non-Hispanic	Yes	No	No	Negative Concordance	Negative
Not Detected	Yes	Yes	No	No	No	0.1	0	0	0	0	Negative Concordance	High Prevalence Subgroup	Male	50		Hispanic	No	No	No	Negative Concordance	Negative
Not Detected	No	No	Yes	No	No	0.2	0.1	0	0	0	Negative Concordance	High Prevalence Subgroup	Female	47		Hispanic	No	No	No	Negative Concordance	Negative
	No	No	No	No	No	0.1	0	0	0	0	Negative Concordance	Low Prevalence Subgroup	Female	44	White	Hispanic	No	No	No	Negative Concordance	Negative
	No	No	No	No	No	0.1	0	0	0	0	Negative Concordance	Low Prevalence Subgroup	Male	39	White	Non-Hispanic	No	No	No	Negative Concordance	Negative
Not Detected	No	No	No	No	No	0.4	1.5	0	0	1	Abbott Positive Discordance	Low Prevalence Subgroup	Male	14	White	Hispanic	No	No	No	Abbott Positive Discordance	Positive
Not Detected	No	No	No	No	No	0.5	0	0	0	0	Negative Concordance	Low Prevalence Subgroup	Female	16	White	Hispanic	No	No	No	Negative Concordance	Negative
Not Detected	No	No	No	No	No	0.2	0	0	0	0	Negative Concordance	Low Prevalence Subgroup	Female	12	White	Non-Hispanic	No	No	No	Negative Concordance	Negative
Not Detected	No	No	No	No	No	0.2	0	0	0	0	Negative Concordance	Low Prevalence Subgroup	Female	41	White	Non-Hispanic	No	No	No	Negative Concordance	Negative
Not Detected	No	No	No	No	No	0.1	0	0	0	0	Negative Concordance	Low Prevalence Subgroup	Male	42	White	Non-Hispanic	No	No	No	Negative Concordance	Negative
Not Detected	No	No	No	No	No	0.2	0	0	0	0	Negative Concordance	Low Prevalence Subgroup	Female	14	White	Non-Hispanic	No	No	No	Negative Concordance	Negative
Not Detected	No	No	No	No	No	0.2	0	0	0	0	Negative Concordance	Low Prevalence Subgroup	Male	14	White	Non-Hispanic	No	No	No	Negative Concordance	Negative
Not Detected	No	No	No	No	No	0.1	0	0	0	0	Negative Concordance	Low Prevalence Subgroup	Male	47	White	Non-Hispanic	No	No	No	Negative Concordance	Negative
Not Detected	No	No	No	No	No	0.1	0	0	0	0	Negative Concordance	Low Prevalence Subgroup	Male	15	White	Non-Hispanic	No	No	No	Negative Concordance	Negative
Not Detected	No	No	No	No	No	0.1	0	0	0	0	Negative Concordance	Low Prevalence Subgroup	Female	21	White	Non-Hispanic	No	No	No	Negative Concordance	Negative
Not Detected	No	No	No	No	No	0.2	0	0	0	0	Negative Concordance	Low Prevalence Subgroup	Female	48	White	Non-Hispanic	No	No	No	Negative Concordance	Negative
Not Detected	No	No	No	No	No	0.1	0	0	0	0	Negative Concordance	Low Prevalence Subgroup	Male	20	White	Non-Hispanic	No	No	No	Negative Concordance	Negative
Not Detected	No	No	No	No	No	0.2	0	0	0	0	Negative Concordance	Low Prevalence Subgroup	Female	81	White	Non-Hispanic	No	No	No	Negative Concordance	Negative
Not Detected	No	No	No	No	No	0.1	0	0	0	0	Negative Concordance	Low Prevalence Subgroup	Female	90	White	Non-Hispanic	No	No	No	Negative Concordance	Negative
Not Detected	No	No	No	No	No	0.1	0	0	0	0	Negative Concordance	Low Prevalence Subgroup	Male	32	White	Non-Hispanic	No	No	No	Negative Concordance	Negative
Not Detected	No	No	No	No	No	0.1	0.1	0	0	0	Negative Concordance	Low Prevalence Subgroup	Female	31	White	Non-Hispanic	No	No	No	Negative Concordance	Negative
Not Detected	No	Yes	No	No	No	0.1	0	0	0	0	Negative Concordance	High Prevalence Subgroup	Female	46	White	Non-Hispanic	No	No	No	Negative Concordance	Negative
Not Detected	No	Yes	No	No	No	0.2	0.1	0	0	0	Negative Concordance	High Prevalence Subgroup	Female	18	White	Non-Hispanic	No	No	No	Negative Concordance	Negative
Not Detected	No	No	No	No	No	0.1	0.1	0	0	0	Negative Concordance	Low Prevalence Subgroup	Female	29	White	Non-Hispanic	No	No	No	Negative Concordance	Negative
Not Detected	No	No	No	No	No	0.6	0	0	0	0	Negative Concordance	Low Prevalence Subgroup	Male	38		Hispanic	No	No	No	Negative Concordance	Negative
Not Detected	No	No	No	No	No	0.2	0	0	0	0	Negative Concordance	Low Prevalence Subgroup	Female	65	White	Non-Hispanic	No	No	Yes	Negative Concordance	Negative
Not Detected	No	No	No	No	No	0.2	0.1	0	0	0	Negative Concordance	Low Prevalence Subgroup	Female	31	White	Non-Hispanic	No	No	No	Negative Concordance	Negative
Not Detected	No	No	No	No	No	0.2	0	0	0	0	Negative Concordance	Low Prevalence Subgroup	Female	58	White	Non-Hispanic	No	No	Yes	Negative Concordance	Negative
Not Detected	No	No	No	No	No	0.2	0	0	0	0	Negative Concordance	Low Prevalence Subgroup	Female	46	White	Non-Hispanic	No	No	No	Negative Concordance	Negative
Not Detected	No	No	No	No	No	0.1	0	0	0	0	Negative Concordance	Low Prevalence Subgroup	Female	33	White	Non-Hispanic	No	No	No	Negative Concordance	Negative
Not Detected	No	No	No	No	No	0.2	0	0	0	0	Negative Concordance	Low Prevalence Subgroup	Female	66	White	Non-Hispanic	No	No	No	Negative Concordance	Negative
Not Detected	No	No	No	Yes	Yes	0.1	0	0	0	0	Negative Concordance	Low Prevalence Subgroup	Male	65	White	Non-Hispanic	No	No	No	Negative Concordance	Negative
Not Detected	No	No	No	No	No	0.2	0.1	0	0	0	Negative Concordance	Low Prevalence Subgroup	Male	39	White	Non-Hispanic	No	No	No	Negative Concordance	Negative
Not Detected	No	No	No	No	No	0.1	0	0	0	0	Negative Concordance	Low Prevalence Subgroup	Female	42	White	Non-Hispanic	No	No	No	Negative Concordance	Negative
Not Detected	No	No	No	No	No	0.7	0	0	0	0	Negative Concordance	Low Prevalence Subgroup	Female	26	White	Non-Hispanic	No	No	No	Negative Concordance	Negative
Not Detected	No	No	No	No	No	0.1	0	0	0	0	Negative Concordance	Low Prevalence Subgroup	Female	34	White	Non-Hispanic	No	No	No	Negative Concordance	Negative
Not Detected	No	No	No	No	No	0.2	0.1	0	0	0	Negative Concordance	Low Prevalence Subgroup	Female	40	White	Non-Hispanic	No	No	No	Negative Concordance	Negative
Not Detected	No	No	No	No	No	0.2	0.1	0	0	0	Negative Concordance	Low Prevalence Subgroup	Male	38	White	Non-Hispanic	No	No	No	Negative Concordance	Negative
Not Detected	No	No	No	No	Yes	0.2	0	0	0	0	Negative Concordance	Low Prevalence Subgroup	Male	81	White	Non-Hispanic	Yes	No	No	Negative Concordance	Negative
Not Detected	No	No	No	No	No	0.3	0.3	0	0	0	Negative Concordance	Low Prevalence Subgroup	Female	78	White	Non-Hispanic	No	No	No	Negative Concordance	Negative
	No	No	No	No	No	0.2	0.1	0	0	0	Negative Concordance	Low Prevalence Subgroup	Female	51	White	Non-Hispanic	No	No	No	Negative Concordance	Negative
	No	No	No	No	No	0.3	0	0	0	0	Negative Concordance	Low Prevalence Subgroup	Male	14	White	Non-Hispanic	No	No	No	Negative Concordance	Negative
	No	No	No	No	No	0.1	0	0	0	0	Negative Concordance	Low Prevalence Subgroup	Male	49	White	Non-Hispanic	No	No	No	Negative Concordance	Negative
Not Detected	No	No	No	No	No	0.1	0.1	0	0	0	Negative Concordance	Low Prevalence Subgroup	Male	25	White	Non-Hispanic	No	No	No	Negative Concordance	Negative
Not Detected	No	No	No	No	No	0.1	0.1	0	0	0	Negative Concordance	Low Prevalence Subgroup	Male	41	White	Non-Hispanic	No	No	No	Negative Concordance	Negative
Not Detected	No	No	No	No	No	0.1	0	0	0	0	Negative Concordance	Low Prevalence Subgroup	Female	22	White	Non-Hispanic	No	No	No	Negative Concordance	Negative
Not Detected	No	No	No	No	No	0.1	0	0	0	0	Negative Concordance	Low Prevalence Subgroup	Female	42	White	Non-Hispanic	No	No	No	Negative Concordance	Negative
Not Detected	No	No	Yes	No	No	0.1	0	0	0	0	Negative Concordance	High Prevalence Subgroup	Male	46	White	Non-Hispanic	No	No	No	Negative Concordance	Negative
Not Detected	No	No	No	No	No	0.4	0	0	0	0	Negative Concordance	Low Prevalence Subgroup	Female	36	White	Non-Hispanic	No	No	No	Negative Concordance	Negative
Not Detected	No	No	No	No	No	0.2	0	0	0	0	Negative Concordance	Low Prevalence Subgroup	Female	22	White	Non-Hispanic	No	No	No	Negative Concordance	Negative
Not Detected	No	No	No	No	No	0.1	0	0	0	0	Negative Concordance	Low Prevalence Subgroup	Female	34	White	Non-Hispanic	No	No	No	Negative Concordance	Negative
Not Detected	No	No	No	No	No	0.2	0	0	0	0	Negative Concordance	Low Prevalence Subgroup	Male	36	White	Non-Hispanic	No	No	No	Negative Concordance	Negative
Not Detected	No	No	No	No	No	0.2	0	0	0	0	Negative Concordance	Low Prevalence Subgroup	Male	31	White	Non-Hispanic	No	No	No	Negative Concordance	Negative
Not Detected	No	No	No	No	No	0.1	0	0	0	0	Negative Concordance	Low Prevalence Subgroup	Female	28	White	Non-Hispanic	No	No	No	Negative Concordance	Negative
Not Detected	No	No	No	No	No	0.2	0	0	0	0	Negative Concordance	Low Prevalence Subgroup	Female	26	White	Non-Hispanic	No	No	No	Negative Concordance	Negative
Not Detected	No	No	No	No	No	0.2	0	0	0	0	Negative Concordance	Low Prevalence Subgroup	Male	30	White	Non-Hispanic	No	No	No	Negative Concordance	Negative
	No	No	No	No	No	0.2	0.1	0	0	0	Negative Concordance	Low Prevalence Subgroup	Male	42	Multi-racial	Non-Hispanic	No	No	No	Negative Concordance	Negative
Not Detected	No	No	No	No	No	0.5	0.1	0	0	0	Negative Concordance	Low Prevalence Subgroup	Male	32	White	Non-Hispanic	No	No	No	Negative Concordance	Negative
Not Detected	No	No	No	No	No	0.7	0	0	0	0	Negative Concordance	Low Prevalence Subgroup	Male	58	White	Non-Hispanic	No	No	No	Negative Concordance	Negative
Not Detected	No	No	No	No	No	0.2	0	0	0	0	Negative Concordance	Low Prevalence Subgroup	Female	25	Multi-racial	Non-Hispanic	No	No	No	Negative Concordance	Negative
Not Detected	No	No	Yes	No	No	6	5	0	1	1	Postive Concordance	High Prevalence Subgroup	Male	29	Multi-racial	Non-Hispanic	No	No	No	Postive Concordance	Positive
Not Detected	No	No	No	No	Yes	0.2	0	0	0	0	Negative Concordance	Low Prevalence Subgroup	Female	59	Multi-racial	Non-Hispanic	No	No	No	Negative Concordance	Negative
Not Detected	No	No	No	No	No	0.3	0	0	0	0	Negative Concordance	Low Prevalence Subgroup	Male	39		Hispanic	No	No	No	Negative Concordance	Negative
Not Detected	No	No	No	No	No	0.4	0	0	0	0	Negative Concordance	Low Prevalence Subgroup	Female	39		Non-Hispanic	No	No	Yes	Negative Concordance	Negative
Not Detected	No	No	No	No	Yes	0.1	0	0	0	0	Negative Concordance	Low Prevalence Subgroup	Male	55	White	Non-Hispanic	No	No	No	Negative Concordance	Negative
Not Detected	No	No	No	No	No	0.1	0	0	0	0	Negative Concordance	Low Prevalence Subgroup	Female	54	White	Non-Hispanic	No	No	No	Negative Concordance	Negative
Not Detected	No	No	No	No	No	0.7	0	0	0	0	Negative Concordance	Low Prevalence Subgroup	Male	52	White	Non-Hispanic	No	No	No	Negative Concordance	Negative
Not Detected	No	No	No	No	No	0.2	0	0	0	0	Negative Concordance	Low Prevalence Subgroup	Male	21	Multi-racial	Non-Hispanic	No	No	No	Negative Concordance	Negative
Not Detected	No	No	No	No	No	0.2	0	0	0	0	Negative Concordance	Low Prevalence Subgroup	Female	28	Multi-racial	Non-Hispanic	No	No	No	Negative Concordance	Negative
Not Detected	No	No	No	Yes	No	0.2	0	0	0	0	Negative Concordance	Low Prevalence Subgroup	Female	65	Asian	Non-Hispanic	No	No	No	Negative Concordance	Negative
Not Detected	No	No	No	No	No	0.3	0	0	0	0	Negative Concordance	Low Prevalence Subgroup	Female	24	Multi-racial	Non-Hispanic	No	No	No	Negative Concordance	Negative
Not Detected	No	No	No	No	No	0.1	0.1	0	0	0	Negative Concordance	Low Prevalence Subgroup	Female	20	White	Non-Hispanic	No	No	No	Negative Concordance	Negative
Not Detected	No	No	No	No	No	0.2	0	0	0	0	Negative Concordance	Low Prevalence Subgroup	Female	22	White	Non-Hispanic	No	No	No	Negative Concordance	Negative
Not Detected	No	Yes	No	No	No	1.9	0	0	1	0	EI Positive Discordance	High Prevalence Subgroup	Female	21	White	Non-Hispanic	No	No	No	EI Positive Discordance	Negative
Not Detected	No	No	No	No	No	0.1	0	0	0	0	Negative Concordance	Low Prevalence Subgroup	Male	61	White	Non-Hispanic	No	No	No	Negative Concordance	Negative
Not Detected	No	No	No	No	No	0.1	0	0	0	0	Negative Concordance	Low Prevalence Subgroup	Male	28	White	Non-Hispanic	No	No	No	Negative Concordance	Negative
Not Detected	No	No	No	No	No	0.2	0.4	0	0	0	Negative Concordance	Low Prevalence Subgroup	Female	47	White	Non-Hispanic	No	No	No	Negative Concordance	Negative
Not Detected	No	No	No	No	No	0.1	1.2	0	0	0	Negative Concordance	Low Prevalence Subgroup	Male	46	White	Non-Hispanic	No	No	No	Negative Concordance	Positive
Not Detected	No	No	No	Yes	No	0.2	0	0	0	0	Negative Concordance	Low Prevalence Subgroup	Male	32	White	Non-Hispanic	No	No	No	Negative Concordance	Negative
Not Detected	No	No	No	No	No	0.2	0	0	0	0	Negative Concordance	Low Prevalence Subgroup	Female	31	White	Non-Hispanic	No	No	No	Negative Concordance	Negative
Not Detected	No	No	No	No	Yes	0.3	0	0	0	0	Negative Concordance	Low Prevalence Subgroup	Male	61	White	Non-Hispanic	No	No	No	Negative Concordance	Negative
Not Detected	No	No	No	No	No	0.2	0	0	0	0	Negative Concordance	Low Prevalence Subgroup	Female	59	White	Non-Hispanic	No	No	No	Negative Concordance	Negative
Not Detected	No	No	No	No	No	0.3	0.1	0	0	0	Negative Concordance	Low Prevalence Subgroup	Male	44	White	Non-Hispanic	No	No	No	Negative Concordance	Negative
Not Detected	No	No	No	No	No	0.7	0	0	0	0	Negative Concordance	Low Prevalence Subgroup	Female	14	White	Non-Hispanic	No	No	No	Negative Concordance	Negative
Not Detected	No	No	No	No	No	0.6	0.1	0	0	0	Negative Concordance	Low Prevalence Subgroup	Female	40	White	Non-Hispanic	No	No	No	Negative Concordance	Negative
Not Detected	No	No	No	No	No	0.2	0	0	0	0	Negative Concordance	Low Prevalence Subgroup	Female	26	White	Non-Hispanic	No	No	No	Negative Concordance	Negative
Not Detected	No	No	No	No	No	0.3	0	0	0	0	Negative Concordance	Low Prevalence Subgroup	Female	60	White	Non-Hispanic	No	No	Yes	Negative Concordance	Negative
Not Detected	No	No	No	No	No	0.2	0	0	0	0	Negative Concordance	Low Prevalence Subgroup	Male	56	White	Non-Hispanic	No	No	No	Negative Concordance	Negative
Not Detected	No	No	No	No	Yes	0.3	0	0	0	0	Negative Concordance	Low Prevalence Subgroup	Male	68	White	Non-Hispanic	No	No	No	Negative Concordance	Negative
Not Detected	No	No	No	No	No	0.3	0	0	0	0	Negative Concordance	Low Prevalence Subgroup	Male	66	White	Non-Hispanic	No	No	No	Negative Concordance	Negative
Not Detected	No	No	No	No	No	0.1	0	0	0	0	Negative Concordance	Low Prevalence Subgroup	Female	56	White	Hispanic	No	No	No	Negative Concordance	Negative
Not Detected	No	No	No	Yes	Yes	0.2	0	0	0	0	Negative Concordance	Low Prevalence Subgroup	Male	61	White	Non-Hispanic	No	No	Yes	Negative Concordance	Negative
Not Detected	No	No	No	No	No	0.3	0	0	0	0	Negative Concordance	Low Prevalence Subgroup	Female	41	White	Non-Hispanic	No	No	No	Negative Concordance	Negative
Not Detected	No	No	No	No	No	0.4	0	0	0	0	Negative Concordance	Low Prevalence Subgroup	Male	43	White	Non-Hispanic	No	No	No	Negative Concordance	Negative
Not Detected	No	No	No	No	No	0.3	0.1	0	0	0	Negative Concordance	Low Prevalence Subgroup	Male	14	White	Non-Hispanic	No	No	No	Negative Concordance	Negative
Not Detected	No	No	No	No	No	0.3	0	0	0	0	Negative Concordance	Low Prevalence Subgroup	Female	32	White	Non-Hispanic	No	No	No	Negative Concordance	Negative
Not Detected	No	No	No	No	No	0.3	0	0	0	0	Negative Concordance	Low Prevalence Subgroup	Male	47	White	Non-Hispanic	No	No	No	Negative Concordance	Negative
Not Detected	No	No	No	No	No	0.2	0	0	0	0	Negative Concordance	Low Prevalence Subgroup	Male	15	White	Non-Hispanic	No	No	No	Negative Concordance	Negative
Not Detected	No	No	No	No	No	0.6	0	0	0	0	Negative Concordance	Low Prevalence Subgroup	Male	18	White	Non-Hispanic	No	No	No	Negative Concordance	Negative
Not Detected	No	No	No	No	No	0.2	0	0	0	0	Negative Concordance	Low Prevalence Subgroup	Female	48	White	Non-Hispanic	No	No	No	Negative Concordance	Negative
	No	No	No	No	No	0.4	0	0	0	0	Negative Concordance	Low Prevalence Subgroup	Female	12	White	Non-Hispanic	No	No	No	Negative Concordance	Negative
Not Detected	No	No	No	No	No	0.5	0	0	0	0	Negative Concordance	Low Prevalence Subgroup	Male	23	White	Non-Hispanic	No	No	No	Negative Concordance	Negative
Not Detected	No	No	Yes	No	No	0.2	0	0	0	0	Negative Concordance	High Prevalence Subgroup	Female	20	White	Non-Hispanic	No	No	No	Negative Concordance	Negative
Not Detected	No	No	No	No	No	0.2	0.1	0	0	0	Negative Concordance	Low Prevalence Subgroup	Female	41	White	Non-Hispanic	No	No	Yes	Negative Concordance	Negative
Not Detected	No	No	No	No	No	0.7	0	0	0	0	Negative Concordance	Low Prevalence Subgroup	Female	18	White	Non-Hispanic	No	No	No	Negative Concordance	Negative
Not Detected	No	Yes	No	No	Yes	0.2	0	0	0	0	Negative Concordance	High Prevalence Subgroup	Female	59	White	Non-Hispanic	Yes	No	No	Negative Concordance	Negative
Not Detected	No	No	No	No	No	5.2	4.4	0	1	1	Postive Concordance	Low Prevalence Subgroup	Female	25	White	Non-Hispanic	No	No	No	Postive Concordance	Positive
Not Detected	No	No	No	No	No	0.2	0	0	0	0	Negative Concordance	Low Prevalence Subgroup	Female	28	White	Non-Hispanic	No	No	No	Negative Concordance	Negative
Not Detected	No	No	No	No	No	0.6	0	0	0	0	Negative Concordance	Low Prevalence Subgroup	Male	24	White	Hispanic	No	No	No	Negative Concordance	Negative
Not Detected	No	No	No	No	No	0.2	0.1	0	0	0	Negative Concordance	Low Prevalence Subgroup	Female	58	White	Non-Hispanic	No	No	No	Negative Concordance	Negative
Not Detected	No	No	No	No	Yes	0.2	0	0	0	0	Negative Concordance	Low Prevalence Subgroup	Male	63	White	Non-Hispanic	No	No	No	Negative Concordance	Negative
	No	No	Yes	Yes	No	0.3	0.1	0	0	0	Negative Concordance	High Prevalence Subgroup	Female	62	White	Hispanic	No	No	No	Negative Concordance	Negative
Not Detected	No	Yes	Yes	No	No	0.6	0	0	0	0	Negative Concordance	High Prevalence Subgroup	Male	41	Multi-racial	Hispanic	No	No	No	Negative Concordance	Negative
Not Detected	No	No	Yes	No	No	7.2	6.1	0	1	1	Postive Concordance	High Prevalence Subgroup	Male	48	White	Non-Hispanic	No	No	No	Postive Concordance	Positive
Not Detected	No	No	No	No	No	0.6	0	0	0	0	Negative Concordance	Low Prevalence Subgroup	Female	45	White	Non-Hispanic	No	No	No	Negative Concordance	Negative
Not Detected	No	No	No	No	No	0.3	0.1	0	0	0	Negative Concordance	Low Prevalence Subgroup	Female	27	White	Non-Hispanic	No	No	No	Negative Concordance	Negative
Not Detected	No	No	No	No	No	0.4	0	0	0	0	Negative Concordance	Low Prevalence Subgroup	Male	29	White	Non-Hispanic	No	No	No	Negative Concordance	Negative
Not Detected	No	No	No	No	No	0.3	0.1	0	0	0	Negative Concordance	Low Prevalence Subgroup	Female	27	White	Hispanic	No	No	No	Negative Concordance	Negative
Not Detected	No	No	No	No	No	1.1	0.2	0	1	0	EI Positive Discordance	Low Prevalence Subgroup	Male	33	White	Non-Hispanic	No	No	No	EI Positive Discordance	Negative
Not Detected	No	No	No	No	No	0.3	0	0	0	0	Negative Concordance	Low Prevalence Subgroup	Male	13	White	Non-Hispanic	No	No	No	Negative Concordance	Negative
Not Detected	No	No	No	No	No	0.3	0	0	0	0	Negative Concordance	Low Prevalence Subgroup	Male	20	White	Non-Hispanic	No	No	No	Negative Concordance	Negative
Not Detected	No	No	No	No	No	0.2	0.2	0	0	0	Negative Concordance	Low Prevalence Subgroup	Female	45	White	Non-Hispanic	No	No	No	Negative Concordance	Negative
Not Detected	No	No	No	No	Yes	0.2	0	0	0	0	Negative Concordance	Low Prevalence Subgroup	Male	46	White	Non-Hispanic	No	No	No	Negative Concordance	Negative
Not Detected	No	No	No	No	No	0.3	0	0	0	0	Negative Concordance	Low Prevalence Subgroup	Female	23	White	Non-Hispanic	No	No	No	Negative Concordance	Negative
Not Detected	No	No	No	No	No	0.2	0.1	0	0	0	Negative Concordance	Low Prevalence Subgroup	Female	60	White	Non-Hispanic	No	No	No	Negative Concordance	Negative
Not Detected	No	No	No	No	No	0.8	0	0	0	0	Negative Concordance	Low Prevalence Subgroup	Male	61	White	Non-Hispanic	No	No	No	Negative Concordance	Negative
Not Detected	No	No	No	No	No	0.4	0.2	0	0	0	Negative Concordance	Low Prevalence Subgroup	Female	66	White	Non-Hispanic	No	No	No	Negative Concordance	Negative
Not Detected	No	No	No	No	No	1.1	0	0	1	0	EI Positive Discordance	Low Prevalence Subgroup	Female	49	White	Non-Hispanic	No	No	No	EI Positive Discordance	Negative
Not Detected	No	No	No	No	Yes	0.1	0	0	0	0	Negative Concordance	Low Prevalence Subgroup	Female	34	White	Non-Hispanic	No	No	No	Negative Concordance	Negative
Not Detected	No	No	No	No	No	0.1	0	0	0	0	Negative Concordance	Low Prevalence Subgroup	Female	60	White	Non-Hispanic	No	No	No	Negative Concordance	Negative
Not Detected	No	No	No	No	No	0.3	0	0	0	0	Negative Concordance	Low Prevalence Subgroup	Male	39	White	Non-Hispanic	No	No	No	Negative Concordance	Negative
Not Detected	No	No	No	Yes	No	0.7	0.1	0	0	0	Negative Concordance	Low Prevalence Subgroup	Female	41	White	Non-Hispanic	No	No	Yes	Negative Concordance	Negative
Not Detected	No	Yes	No	No	Yes	1.9	0.1	0	1	0	EI Positive Discordance	High Prevalence Subgroup	Male	41	White	Non-Hispanic	No	No	No	EI Positive Discordance	Negative
Not Detected	No	No	No	No	Yes	0.6	0	0	0	0	Negative Concordance	Low Prevalence Subgroup	Female	79	White	Non-Hispanic	No	No	No	Negative Concordance	Negative
Not Detected	No	No	No	No	No	0.4	0	0	0	0	Negative Concordance	Low Prevalence Subgroup	Female	41	White	Non-Hispanic	No	No	No	Negative Concordance	Negative
Not Detected	No	No	No	No	No	0.2	1.5	0	0	1	Abbott Positive Discordance	Low Prevalence Subgroup	Male	37	White	Non-Hispanic	No	No	No	Abbott Positive Discordance	Positive
Not Detected	No	No	No	No	No	0.3	0	0	0	0	Negative Concordance	Low Prevalence Subgroup	Female	35	White	Non-Hispanic	No	No	No	Negative Concordance	Negative
Not Detected	No	No	No	No	No	0.3	0	0	0	0	Negative Concordance	Low Prevalence Subgroup	Female	59	White	Non-Hispanic	No	No	No	Negative Concordance	Negative
	No	No	No	No	No	0.2	0	0	0	0	Negative Concordance	Low Prevalence Subgroup	Male	41	White	Non-Hispanic	No	No	No	Negative Concordance	Negative
Not Detected	No	No	No	No	No	0.2	0	0	0	0	Negative Concordance	Low Prevalence Subgroup	Male	33	White	Non-Hispanic	No	No	No	Negative Concordance	Negative
Not Detected	No	No	No	No	No	0.2	0.1	0	0	0	Negative Concordance	Low Prevalence Subgroup	Male	46	White	Non-Hispanic	No	No	No	Negative Concordance	Negative
Not Detected	No	No	No	No	No	0.2	0	0	0	0	Negative Concordance	Low Prevalence Subgroup	Male	41	White	Non-Hispanic	Yes	No	No	Negative Concordance	Negative
Not Detected	No	No	No	No	No	1	0.1	0	0	0	Negative Concordance	Low Prevalence Subgroup	Male	17	White	Non-Hispanic	No	No	No	Negative Concordance	Negative
Not Detected	No	No	No	No	No	0.8	0	0	0	0	Negative Concordance	Low Prevalence Subgroup	Female	12	White	Non-Hispanic	No	No	No	Negative Concordance	Negative
Not Detected	No	No	No	No	No	0.5	0	0	0	0	Negative Concordance	Low Prevalence Subgroup	Male	14	White	Non-Hispanic	No	No	No	Negative Concordance	Negative
Not Detected	No	No	No	No	No	0.7	0	0	0	0	Negative Concordance	Low Prevalence Subgroup	Female	39	White	Non-Hispanic	No	No	Yes	Negative Concordance	Negative
Not Detected	No	No	No	No	No	0.2	0	0	0	0	Negative Concordance	Low Prevalence Subgroup	Female	15	White	Non-Hispanic	No	No	No	Negative Concordance	Negative
Not Detected	No	No	No	Yes	Yes	0.3	0.2	0	0	0	Negative Concordance	Low Prevalence Subgroup	Female	48	White	Non-Hispanic	No	No	No	Negative Concordance	Negative
Not Detected	No	No	No	No	No	1.5	0	0	1	0	EI Positive Discordance	Low Prevalence Subgroup	Male	21	White	Non-Hispanic	No	No	No	EI Positive Discordance	Negative
Not Detected	No	No	No	No	No	0.2	0	0	0	0	Negative Concordance	Low Prevalence Subgroup	Male	56	White	Non-Hispanic	Yes	No	No	Negative Concordance	Negative
Not Detected	No	No	No	No	No	0.2	0	0	0	0	Negative Concordance	Low Prevalence Subgroup	Male	64		Hispanic	No	No	No	Negative Concordance	Negative
Not Detected	No	No	No	Yes	Yes	0.2	0	0	0	0	Negative Concordance	Low Prevalence Subgroup	Female	61		Hispanic	No	No	No	Negative Concordance	Negative
Not Detected	No	Yes	No	No	No	0.1	0	0	0	0	Negative Concordance	High Prevalence Subgroup	Female	48	White	Non-Hispanic	No	No	No	Negative Concordance	Negative
Not Detected	No	No	No	No	No	0.2	0	0	0	0	Negative Concordance	Low Prevalence Subgroup	Male	65	White	Hispanic	No	No	No	Negative Concordance	Negative
Not Detected	No	No	No	No	No	0.2	0	0	0	0	Negative Concordance	Low Prevalence Subgroup	Male	42	White	Hispanic	No	No	No	Negative Concordance	Negative
Not Detected	No	No	No	No	No	0.4	0	0	0	0	Negative Concordance	Low Prevalence Subgroup	Female	15	White	Hispanic	No	No	No	Negative Concordance	Negative
Not Detected	No	No	No	No	No	0.2	0	0	0	0	Negative Concordance	Low Prevalence Subgroup	Female	63	White	Hispanic	No	No	No	Negative Concordance	Negative
Not Detected	No	No	No	No	No	0.2	0	0	0	0	Negative Concordance	Low Prevalence Subgroup	Female	40	White	Non-Hispanic	No	No	No	Negative Concordance	Negative
Not Detected	No	No	No	No	No	0.2	0	0	0	0	Negative Concordance	Low Prevalence Subgroup	Female	35	White	Non-Hispanic	No	No	No	Negative Concordance	Negative
Not Detected	No	No	No	No	No	0.2	0	0	0	0	Negative Concordance	Low Prevalence Subgroup	Male	35	White	Non-Hispanic	No	No	No	Negative Concordance	Negative
Not Detected	No	No	No	No	No	1.3	0	0	1	0	EI Positive Discordance	Low Prevalence Subgroup	Male	50	White	Non-Hispanic	No	No	No	EI Positive Discordance	Negative
Not Detected	No	No	No	No	No	0.6	0	0	0	0	Negative Concordance	Low Prevalence Subgroup	Female	45	White	Non-Hispanic	No	No	No	Negative Concordance	Negative
Not Detected	No	No	No	No	No	0.3	0	0	0	0	Negative Concordance	Low Prevalence Subgroup	Female	66	White	Non-Hispanic	No	No	No	Negative Concordance	Negative
Not Detected	No	No	No	No	No	0.9	0.9	0	0	0	Negative Concordance	Low Prevalence Subgroup	Male	68	White	Non-Hispanic	No	No	No	Negative Concordance	Negative
Not Detected	No	No	No	No	No	0.7	0	0	0	0	Negative Concordance	Low Prevalence Subgroup	Male	34	White	Non-Hispanic	No	No	No	Negative Concordance	Negative
Not Detected	No	No	No	No	No	0.5	0.7	0	0	0	Negative Concordance	Low Prevalence Subgroup	Female	34	Multi-racial	Non-Hispanic	No	No	No	Negative Concordance	Negative
Not Detected	No	Yes	No	Yes	No	0.1	0	0	0	0	Negative Concordance	High Prevalence Subgroup	Male	35	White	Non-Hispanic	No	No	No	Negative Concordance	Negative
Not Detected	No	No	No	No	No	0.2	0	0	0	0	Negative Concordance	Low Prevalence Subgroup	Female	34	White	Non-Hispanic	No	No	No	Negative Concordance	Negative
Not Detected	No	Yes	No	No	Yes	0.2	0.1	0	0	0	Negative Concordance	High Prevalence Subgroup	Male	44	White	Non-Hispanic	No	No	No	Negative Concordance	Negative
Not Detected	No	No	No	Yes	No	0.2	0.1	0	0	0	Negative Concordance	Low Prevalence Subgroup	Female	41	White	Non-Hispanic	No	No	No	Negative Concordance	Negative
Not Detected	No	No	No	No	No	2.3	0	0	1	0	EI Positive Discordance	Low Prevalence Subgroup	Male	14	White	Non-Hispanic	No	No	No	EI Positive Discordance	Negative
Not Detected	No	No	No	No	No	0.2	0	0	0	0	Negative Concordance	Low Prevalence Subgroup	Male	13	White	Non-Hispanic	No	No	No	Negative Concordance	Negative
Not Detected	No	No	No	No	No	0.2	0	0	0	0	Negative Concordance	Low Prevalence Subgroup	Male	39	White	Hispanic	No	No	No	Negative Concordance	Negative
Not Detected	No	No	No	No	No	0.4	0	0	0	0	Negative Concordance	Low Prevalence Subgroup	Female	16	White	Hispanic	No	No	No	Negative Concordance	Negative
Not Detected	No	No	No	No	No	0.8	0	0	0	0	Negative Concordance	Low Prevalence Subgroup	Female	30	White	Non-Hispanic	No	No	No	Negative Concordance	Negative
Not Detected	No	No	No	No	No	0.3	0	0	0	0	Negative Concordance	Low Prevalence Subgroup	Female	59	White	Non-Hispanic	Yes	No	No	Negative Concordance	Negative
Not Detected	No	No	No	No	No	0.2	0	0	0	0	Negative Concordance	Low Prevalence Subgroup	Female	35	Native Hawaiian or Other Pacific Islander	Non-Hispanic	No	No	No	Negative Concordance	Negative
Not Detected	No	No	No	No	No	0.4	0	0	0	0	Negative Concordance	Low Prevalence Subgroup	Male	37		Hispanic	No	No	No	Negative Concordance	Negative
Not Detected	No	No	No	No	No	0.3	0	0	0	0	Negative Concordance	Low Prevalence Subgroup	Female	48	White	Non-Hispanic	No	No	No	Negative Concordance	Negative
Not Detected	No	No	No	No	No	0.3	0	0	0	0	Negative Concordance	Low Prevalence Subgroup	Male	47	White	Non-Hispanic	No	No	No	Negative Concordance	Negative
Not Detected	No	No	No	No	No	0.3	0	0	0	0	Negative Concordance	Low Prevalence Subgroup	Female	23	White	Non-Hispanic	No	No	No	Negative Concordance	Negative
Not Detected	No	No	No	No	No	0.2	0.1	0	0	0	Negative Concordance	Low Prevalence Subgroup	Female	14	White	Non-Hispanic	No	No	No	Negative Concordance	Negative
Not Detected	No	Yes	No	No	No	0.2	0	0	0	0	Negative Concordance	High Prevalence Subgroup	Female	39	White	Non-Hispanic	No	No	No	Negative Concordance	Negative
Not Detected	No	No	No	No	No	0.2	0	0	0	0	Negative Concordance	Low Prevalence Subgroup	Female	29	Asian	Non-Hispanic	No	No	No	Negative Concordance	Negative
Not Detected	No	No	No	No	No	0.3	0.1	0	0	0	Negative Concordance	Low Prevalence Subgroup	Male	57	White	Non-Hispanic	No	No	No	Negative Concordance	Negative
Not Detected	No	No	No	No	No	0.2	0	0	0	0	Negative Concordance	Low Prevalence Subgroup	Female	28	White	Non-Hispanic	No	No	No	Negative Concordance	Negative
Not Detected	No	No	No	No	No	0.3	0	0	0	0	Negative Concordance	Low Prevalence Subgroup	Female	27	White	Non-Hispanic	No	No	No	Negative Concordance	Negative
Not Detected	No	Yes	No	No	No	0.3	0.1	0	0	0	Negative Concordance	High Prevalence Subgroup	Male	21	White	Non-Hispanic	No	No	No	Negative Concordance	Negative
Not Detected	No	No	No	No	No	0.1	0.8	0	0	0	Negative Concordance	Low Prevalence Subgroup	Female	52	White	Non-Hispanic	No	No	No	Negative Concordance	Negative
Not Detected	No	No	No	No	No	0.2	0	0	0	0	Negative Concordance	Low Prevalence Subgroup	Male	59	White	Non-Hispanic	No	No	No	Negative Concordance	Negative
Not Detected	No	No	No	No	No	0.3	0.2	0	0	0	Negative Concordance	Low Prevalence Subgroup	Female	25	White	Non-Hispanic	No	No	No	Negative Concordance	Negative
Not Detected	No	No	No	No	No	0.1	0.1	0	0	0	Negative Concordance	Low Prevalence Subgroup	Male	32	White	Non-Hispanic	No	No	No	Negative Concordance	Negative
Not Detected	No	No	No	No	No	0.4	0	0	0	0	Negative Concordance	Low Prevalence Subgroup	Male	28	White	Non-Hispanic	No	No	No	Negative Concordance	Negative
Not Detected	No	No	No	No	No	0.1	0	0	0	0	Negative Concordance	Low Prevalence Subgroup	Female	27	White	Non-Hispanic	No	No	No	Negative Concordance	Negative
Not Detected	No	No	No	No	No	0.2	0	0	0	0	Negative Concordance	Low Prevalence Subgroup	Female	26	White	Non-Hispanic	No	No	No	Negative Concordance	Negative
Not Detected	No	No	No	No	No	0.3	0.1	0	0	0	Negative Concordance	Low Prevalence Subgroup	Male	25	White	Non-Hispanic	No	No	No	Negative Concordance	Negative
Not Detected	No	No	No	No	No	0.1	0.1	0	0	0	Negative Concordance	Low Prevalence Subgroup	Male	27	White	Non-Hispanic	No	No	No	Negative Concordance	Negative
Not Detected	No	No	No	No	No	0.2	0	0	0	0	Negative Concordance	Low Prevalence Subgroup	Male	39	White	Non-Hispanic	No	No	No	Negative Concordance	Negative
Not Detected	No	No	No	No	Yes	0.1	0	0	0	0	Negative Concordance	Low Prevalence Subgroup	Female	62	White	Non-Hispanic	No	No	No	Negative Concordance	Negative
Not Detected	No	No	No	No	No	0.1	0	0	0	0	Negative Concordance	Low Prevalence Subgroup	Male	74	White	Non-Hispanic	No	No	No	Negative Concordance	Negative
Not Detected	No	No	No	No	No	0.4	0.1	0	0	0	Negative Concordance	Low Prevalence Subgroup	Female	74	White	Non-Hispanic	No	No	No	Negative Concordance	Negative
Not Detected	No	No	No	No	No	0.1	0	0	0	0	Negative Concordance	Low Prevalence Subgroup	Female	26	White	Non-Hispanic	No	No	No	Negative Concordance	Negative
Not Detected	No	No	No	No	No	0.4	0	0	0	0	Negative Concordance	Low Prevalence Subgroup	Female	13	White	Non-Hispanic	No	No	No	Negative Concordance	Negative
Not Detected	No	No	No	No	No	0.2	0.1	0	0	0	Negative Concordance	Low Prevalence Subgroup	Female	17	White	Non-Hispanic	No	No	No	Negative Concordance	Negative
Not Detected	No	No	No	No	No	0.3	0.1	0	0	0	Negative Concordance	Low Prevalence Subgroup	Female	15	White	Non-Hispanic	No	No	No	Negative Concordance	Negative
Not Detected	No	No	No	No	Yes	0.2	0	0	0	0	Negative Concordance	Low Prevalence Subgroup	Female	42	White	Non-Hispanic	No	No	No	Negative Concordance	Negative
Not Detected	No	No	No	No	No	0.2	0.1	0	0	0	Negative Concordance	Low Prevalence Subgroup	Male	49	White	Non-Hispanic	No	No	No	Negative Concordance	Negative
Not Detected	No	No	No	Yes	No	0.2	0.1	0	0	0	Negative Concordance	Low Prevalence Subgroup	Male	41	White	Non-Hispanic	No	No	No	Negative Concordance	Negative
Not Detected	No	No	No	No	No	0.4	0	0	0	0	Negative Concordance	Low Prevalence Subgroup	Male	48	White	Hispanic	No	No	No	Negative Concordance	Negative
Not Detected	No	No	No	No	No	0.3	0	0	0	0	Negative Concordance	Low Prevalence Subgroup	Male	29	White	Non-Hispanic	No	No	No	Negative Concordance	Negative
Not Detected	No	No	No	No	No	0.2	0	0	0	0	Negative Concordance	Low Prevalence Subgroup	Female	29	White	Non-Hispanic	No	No	No	Negative Concordance	Negative
Not Detected	No	No	No	No	Yes	0.1	0	0	0	0	Negative Concordance	Low Prevalence Subgroup	Female	72	White	Non-Hispanic	No	No	No	Negative Concordance	Negative
Not Detected	No	No	No	No	No	0.2	0	0	0	0	Negative Concordance	Low Prevalence Subgroup	Female	75	White	Non-Hispanic	No	No	No	Negative Concordance	Negative
Not Detected	No	No	No	No	No	0.2	0	0	0	0	Negative Concordance	Low Prevalence Subgroup	Female	69	White	Non-Hispanic	No	No	No	Negative Concordance	Negative
Not Detected	No	No	No	No	No	0.2	0.1	0	0	0	Negative Concordance	Low Prevalence Subgroup	Female	59	White	Non-Hispanic	No	No	Yes	Negative Concordance	Negative
Not Detected	No	No	No	No	No	0.1	0.1	0	0	0	Negative Concordance	Low Prevalence Subgroup	Male	63	White	Non-Hispanic	No	No	No	Negative Concordance	Negative
Not Detected	No	No	No	No	No	0.2	0	0	0	0	Negative Concordance	Low Prevalence Subgroup	Female	27	White	Non-Hispanic	No	No	No	Negative Concordance	Negative
Not Detected	No	No	No	No	No	0.7	0	0	0	0	Negative Concordance	Low Prevalence Subgroup	Male	70	White	Non-Hispanic	No	No	No	Negative Concordance	Negative
Not Detected	No	No	No	No	No	0.8	0	0	0	0	Negative Concordance	Low Prevalence Subgroup	Male	70	White	Non-Hispanic	No	No	No	Negative Concordance	Negative
Not Detected	No	No	No	No	No	0.4	0	0	0	0	Negative Concordance	Low Prevalence Subgroup	Male	39	White	Non-Hispanic	No	No	No	Negative Concordance	Negative
Not Detected	No	No	No	No	No	0.3	0	0	0	0	Negative Concordance	Low Prevalence Subgroup	Male	43	White	Non-Hispanic	No	No	No	Negative Concordance	Negative
Not Detected	No	No	No	No	No	0.3	0	0	0	0	Negative Concordance	Low Prevalence Subgroup	Female	42	White	Non-Hispanic	No	No	No	Negative Concordance	Negative
Not Detected	No	No	No	No	No	0.1	0	0	0	0	Negative Concordance	Low Prevalence Subgroup	Male	12	White	Non-Hispanic	No	No	No	Negative Concordance	Negative
Not Detected	No	No	No	No	No	0.1	0.5	0	0	0	Negative Concordance	Low Prevalence Subgroup	Male	38	White	Non-Hispanic	No	No	No	Negative Concordance	Negative
Detected	No	No	No	No	No	5.3	3.5	1	1	1	Postive Concordance	High Prevalence Subgroup	Male	23	White	Non-Hispanic	No	No	No	Postive Concordance	Positive
Not Detected	No	No	No	No	No	0.4	0	0	0	0	Negative Concordance	Low Prevalence Subgroup	Female	33	White	Non-Hispanic	No	No	No	Negative Concordance	Negative
Not Detected	No	No	No	No	No	0.1	0	0	0	0	Negative Concordance	Low Prevalence Subgroup	Male	64	White	Non-Hispanic	No	No	No	Negative Concordance	Negative
Not Detected	No	No	No	No	No	0.8	0	0	0	0	Negative Concordance	Low Prevalence Subgroup	Male	24	White	Non-Hispanic	No	No	No	Negative Concordance	Negative
Not Detected	No	No	No	No	No	0.2	0	0	0	0	Negative Concordance	Low Prevalence Subgroup	Female	13	White	Non-Hispanic	No	No	No	Negative Concordance	Negative
Not Detected	No	No	No	No	No	0.2	0	0	0	0	Negative Concordance	Low Prevalence Subgroup	Male	44	White	Non-Hispanic	No	No	No	Negative Concordance	Negative
Not Detected	No	No	No	No	No	0.4	0	0	0	0	Negative Concordance	Low Prevalence Subgroup	Female	43	White	Non-Hispanic	No	No	No	Negative Concordance	Negative
	No	No	No	No	No	0.3	0	0	0	0	Negative Concordance	Low Prevalence Subgroup	Female	54	White	Non-Hispanic	No	No	No	Negative Concordance	Negative
	No	No	No	No	No	0.1	0	0	0	0	Negative Concordance	Low Prevalence Subgroup	Female	22	White	Non-Hispanic	No	No	No	Negative Concordance	Negative
Not Detected	No	No	No	Yes	No	0.2	0	0	0	0	Negative Concordance	Low Prevalence Subgroup	Male	57	White	Non-Hispanic	No	No	No	Negative Concordance	Negative
Not Detected	No	No	No	No	No	0.3	0	0	0	0	Negative Concordance	Low Prevalence Subgroup	Male	61	White	Non-Hispanic	No	No	No	Negative Concordance	Negative
Not Detected	No	No	No	No	No	0.3	0.4	0	0	0	Negative Concordance	Low Prevalence Subgroup	Female	62	White	Non-Hispanic	No	No	No	Negative Concordance	Negative
	No	No	No	No	No	0.2	0	0	0	0	Negative Concordance	Low Prevalence Subgroup	Male	57	White	Non-Hispanic	No	No	No	Negative Concordance	Negative
Not Detected	No	No	No	No	No	0.1	0	0	0	0	Negative Concordance	Low Prevalence Subgroup	Female	27	White	Non-Hispanic	No	No	No	Negative Concordance	Negative
Not Detected	No	No	Yes	No	No	0.1	0	0	0	0	Negative Concordance	High Prevalence Subgroup	Male	23	White	Non-Hispanic	No	No	No	Negative Concordance	Negative
Not Detected	No	No	No	No	No	0.2	0	0	0	0	Negative Concordance	Low Prevalence Subgroup	Female	31	White	Non-Hispanic	No	No	No	Negative Concordance	Negative
	No	No	No	No	No	0.2	0	0	0	0	Negative Concordance	Low Prevalence Subgroup	Male	33	White	Non-Hispanic	No	No	No	Negative Concordance	Negative
Detected	No	No	No	No	No	3.2	3.1	1	1	1	Postive Concordance	High Prevalence Subgroup	Female	23	Multi-racial	Non-Hispanic	No	No	No	Postive Concordance	Positive
Not Detected	No	No	No	No	No	0.2	0.6	0	0	0	Negative Concordance	Low Prevalence Subgroup	Male	18	Multi-racial	Non-Hispanic	No	No	No	Negative Concordance	Negative
Not Detected	No	No	No	No	No	0.1	0.1	0	0	0	Negative Concordance	Low Prevalence Subgroup	Female	49	White	Hispanic	No	No	No	Negative Concordance	Negative
Not Detected	No	No	No	No	No	2.1	0	0	1	0	EI Positive Discordance	Low Prevalence Subgroup	Male	26	White	Non-Hispanic	No	No	No	EI Positive Discordance	Negative
Not Detected	No	No	No	No	No	0.2	0	0	0	0	Negative Concordance	Low Prevalence Subgroup	Female	43	White	Non-Hispanic	No	No	No	Negative Concordance	Negative
Not Detected	No	No	No	No	No	1.7	1.2	0	1	0	EI Positive Discordance	Low Prevalence Subgroup	Male	47	White	Non-Hispanic	No	No	No	EI Positive Discordance	Positive
Not Detected	No	No	No	No	No	0.1	0	0	0	0	Negative Concordance	Low Prevalence Subgroup	Male	50	White	Hispanic	No	No	No	Negative Concordance	Negative
Not Detected	No	No	No	No	No	0.1	0	0	0	0	Negative Concordance	Low Prevalence Subgroup	Male	42	White	Non-Hispanic	No	No	No	Negative Concordance	Negative
Not Detected	No	No	No	No	No	0.2	0	0	0	0	Negative Concordance	Low Prevalence Subgroup	Male	14	White	Non-Hispanic	No	No	No	Negative Concordance	Negative
Not Detected	No	No	No	No	No	0.7	0	0	0	0	Negative Concordance	Low Prevalence Subgroup	Female	41	Multi-racial	Non-Hispanic	No	No	No	Negative Concordance	Negative
	No	No	No	Yes	No	0.4	0	0	0	0	Negative Concordance	Low Prevalence Subgroup	Male	42	White	Non-Hispanic	No	No	No	Negative Concordance	Negative
	No	No	No	No	No	0.2	0	0	0	0	Negative Concordance	Low Prevalence Subgroup	Female	58	White	Non-Hispanic	No	No	No	Negative Concordance	Negative
Not Detected	No	No	No	No	Yes	0.2	0	0	0	0	Negative Concordance	Low Prevalence Subgroup	Female	38	White	Non-Hispanic	No	No	No	Negative Concordance	Negative
Not Detected	No	No	No	No	No	0.1	0.1	0	0	0	Negative Concordance	Low Prevalence Subgroup	Male	67	White	Non-Hispanic	No	No	No	Negative Concordance	Negative
Not Detected	No	No	No	No	Yes	0.1	0	0	0	0	Negative Concordance	Low Prevalence Subgroup	Female	63	White	Non-Hispanic	No	No	No	Negative Concordance	Negative
Not Detected	No	No	No	No	No	0.2	0.1	0	0	0	Negative Concordance	Low Prevalence Subgroup	Female	38	White	Non-Hispanic	No	No	No	Negative Concordance	Negative
Not Detected	No	No	No	No	No	0.3	0	0	0	0	Negative Concordance	Low Prevalence Subgroup	Male	44	White	Non-Hispanic	No	No	No	Negative Concordance	Negative
Not Detected	No	No	No	No	No	0.6	0	0	0	0	Negative Concordance	Low Prevalence Subgroup	Male	70	White	Non-Hispanic	No	No	No	Negative Concordance	Negative
Not Detected	No	No	No	No	No	0.1	0	0	0	0	Negative Concordance	Low Prevalence Subgroup	Female	68	White	Non-Hispanic	No	No	No	Negative Concordance	Negative
Not Detected	No	No	No	No	No	0.3	0.1	0	0	0	Negative Concordance	Low Prevalence Subgroup	Male	29	White	Non-Hispanic	No	No	No	Negative Concordance	Negative
Not Detected	No	No	No	No	No	0.1	0	0	0	0	Negative Concordance	Low Prevalence Subgroup	Female	40	White	Non-Hispanic	No	No	No	Negative Concordance	Negative
Not Detected	No	No	No	No	No	3.6	0.1	0	1	0	EI Positive Discordance	Low Prevalence Subgroup	Male	23	White	Non-Hispanic	No	No	No	EI Positive Discordance	Negative
Not Detected	No	No	No	No	No	0.2	0	0	0	0	Negative Concordance	Low Prevalence Subgroup	Female	36	White	Non-Hispanic	No	No	No	Negative Concordance	Negative
Not Detected	No	No	No	Yes	No	0.1	0	0	0	0	Negative Concordance	Low Prevalence Subgroup	Male	42	White	Non-Hispanic	No	No	No	Negative Concordance	Negative
Not Detected	No	No	No	No	No	0.2	0	0	0	0	Negative Concordance	Low Prevalence Subgroup	Male	28	White	Non-Hispanic	No	No	No	Negative Concordance	Negative
Not Detected	No	No	No	No	No	0.2	0	0	0	0	Negative Concordance	Low Prevalence Subgroup	Female	27	White	Non-Hispanic	No	No	No	Negative Concordance	Negative
Not Detected	No	No	No	No	No	0.1	0.1	0	0	0	Negative Concordance	Low Prevalence Subgroup	Male	27	White	Non-Hispanic	No	No	No	Negative Concordance	Negative
Not Detected	No	No	No	No	No	0.2	0	0	0	0	Negative Concordance	Low Prevalence Subgroup	Male	34	American Indian or Alaska Native	Hispanic	No	Yes	Yes	Negative Concordance	Negative
[truncated: 6,167 more rows]
